# Supplementary material for: Omics Profiling of S2P Mutant Fibroblasts as a Mean to Unravel the Pathomechanism and Molecular Signatures of X-Linked MBTPS2 Osteogenesis Imperfecta
Source: Front Genet. 2021 May 21;12:662751. doi: 10.3389/fgene.2021.662751 (PMC8176293; doi:10.3389/fgene.2021.662751)
Supplement: Supplementary file 2 [file Data_Sheet_2.xlsx]

## Sheet: Table S1
Table S1: Age, sex and origin of controls and patients
control or patients	Gene mutations	Reference	Age	Sex	Ethnic/Origin
control 1	not applicable	not applicable	unknown	male	unknown
control 2	not applicable	not applicable	5	male	unknown
control 3	not applicable	not applicable	45	female	Hispanic
control 4	not applicable	not applicable	newborn	male	unknown
IFAP	MBTPS2 c.1286G>A (p.Arg429His)	Naiki et. al., 2012	unknown	male	USA
KFSD	MBTPS2 c.1523A>G (p.Asn508Ser)	Aten et. al., 2010	75	male	Dutch
OI P1	MBTPS2 c.1515G>C (p.Leu505Phe)	Lindert et. al., 2017 P1/I	20	male	German
OI P2	MBTPS2 c.1515G>C (p.Leu505Phe)	Lindert et. al., 2017 P2/I	62	male	German
OI P3	MBTPS2 c.1376A>G (p.Asn459Ser)	Lindert et. al., 2017 P1/II	2	male	Thai

## Sheet: Table S2
Table S2. TaqMan gene expression assays used for qRT-PCR
Gene symbol	Gene name	Assay ID
GAPDH	glyceraldehyde-3-phosphate dehydrogenase	Hs02786624_g1
TBP	TATA-box binding protein	Hs00427620_m1
IPO8	importin 8	HS00914057_m1
FADS1	fatty acid desaturase 1	Hs01096545_m1
FADS2	fatty acid desaturase 2	Hs00927433_m1
SCD	stearoyl-CoA desaturase	Hs01682761_m1
ACSL3	acyl-CoA synthetase long chain family member 3	Hs00244853_m1
EBP	EBP cholestenol delta-isomerase	Hs00198130_m1
DHCR24	24-dehydrocholesterol reductase	Hs00207388_m1
DHCR7	7-dehydrocholesterol reductase	Hs01023087_m1
FDFT1	farnesyl-diphosphate farnesyltransferase 1	Hs00926054_m1
CHST3	carbohydrate sulfotransferase 3	Hs01000045_m1
PAPSS2	3'-phosphoadenosine 5'-phosphosulfate synthase 2	Hs00989928_m1
DKK1	dickkopf WNT signaling pathway inhibitor 1	Hs00183740_m1
VEGFA	vascular endothelial growth factor A	Hs00900055_m1
ADAMTS12	ADAM metallopeptidase with thrombospondin type 1 motif 12	Hs00917098_m1

## Sheet: Table S3
Table S3: List of DEGs in MBTPS2-OI over controls
Identifier	gene_name	description	pValue	log2 Ratio
ENSG00000180818	HOXC10	homeobox C10 [Source:HGNC Symbol;Acc:HGNC:5122]	1.586e-05	-5.36
ENSG00000142627	EPHA2	EPH receptor A2 [Source:HGNC Symbol;Acc:HGNC:3386]	2.648e-05	-1.733
ENSG00000123388	HOXC11	homeobox C11 [Source:HGNC Symbol;Acc:HGNC:5123]	3.435e-05	-3.946
ENSG00000139874	SSTR1	somatostatin receptor 1 [Source:HGNC Symbol;Acc:HGNC:11330]	5.259e-05	-1.489
ENSG00000077943	ITGA8	integrin subunit alpha 8 [Source:HGNC Symbol;Acc:HGNC:6144]	9.216e-05	2.75
ENSG00000162772	ATF3	activating transcription factor 3 [Source:HGNC Symbol;Acc:HGNC:785]	0.0001146	1.494
ENSG00000165124	SVEP1	sushi, von Willebrand factor type A, EGF and pentraxin domain containing 1 [Source:HGNC Symbol;Acc:HGNC:15985]	0.0001789	1.368
ENSG00000198947	DMD	dystrophin [Source:HGNC Symbol;Acc:HGNC:2928]	0.0001924	-2.669
ENSG00000171492	LRRC8D	leucine rich repeat containing 8 family member D [Source:HGNC Symbol;Acc:HGNC:16992]	0.0001948	-1.261
ENSG00000112096	SOD2	superoxide dismutase 2 [Source:HGNC Symbol;Acc:HGNC:11180]	0.0002058	1.943
ENSG00000136859	ANGPTL2	angiopoietin like 2 [Source:HGNC Symbol;Acc:HGNC:490]	0.0002308	1.362
ENSG00000275342	PRAG1	PEAK1 related kinase activating pseudokinase 1 [Source:HGNC Symbol;Acc:HGNC:25438]	0.0002444	-2.758
ENSG00000092607	TBX15	T-box 15 [Source:HGNC Symbol;Acc:HGNC:11594]	0.0002559	1.652
ENSG00000138449	SLC40A1	solute carrier family 40 member 1 [Source:HGNC Symbol;Acc:HGNC:10909]	0.000267	2.497
ENSG00000105976	MET	MET proto-oncogene, receptor tyrosine kinase [Source:HGNC Symbol;Acc:HGNC:7029]	0.0002838	-1.848
ENSG00000076356	PLXNA2	plexin A2 [Source:HGNC Symbol;Acc:HGNC:9100]	0.0003004	-1.693
ENSG00000163739	CXCL1	C-X-C motif chemokine ligand 1 [Source:HGNC Symbol;Acc:HGNC:4602]	0.0003754	5.244
ENSG00000081041	CXCL2	C-X-C motif chemokine ligand 2 [Source:HGNC Symbol;Acc:HGNC:4603]	0.0003886	3.054
ENSG00000083454	P2RX5	purinergic receptor P2X 5 [Source:HGNC Symbol;Acc:HGNC:8536]	0.0004947	-2.698
ENSG00000067606	PRKCZ	protein kinase C zeta [Source:HGNC Symbol;Acc:HGNC:9412]	0.0005387	-2.08
ENSG00000048740	CELF2	CUGBP Elav-like family member 2 [Source:HGNC Symbol;Acc:HGNC:2550]	0.000542	1.314
ENSG00000172893	DHCR7	7-dehydrocholesterol reductase [Source:HGNC Symbol;Acc:HGNC:2860]	0.0005574	-1.033
ENSG00000113645	WWC1	WW and C2 domain containing 1 [Source:HGNC Symbol;Acc:HGNC:29435]	0.0005994	1.398
ENSG00000243649	CFB	complement factor B [Source:HGNC Symbol;Acc:HGNC:1037]	0.0006032	2.618
ENSG00000182326	C1S	complement C1s [Source:HGNC Symbol;Acc:HGNC:1247]	0.0006082	1.033
ENSG00000151388	ADAMTS12	ADAM metallopeptidase with thrombospondin type 1 motif 12 [Source:HGNC Symbol;Acc:HGNC:14605]	0.000835	1.14
ENSG00000276256	AC011043.1	Homo sapiens uncharacterized LOC389831 (LOC389831), transcript variant 3, mRNA. [Source:RefSeq mRNA;Acc:NM_001347681]	0.0008869	1.586
ENSG00000182255	KCNA4	potassium voltage-gated channel subfamily A member 4 [Source:HGNC Symbol;Acc:HGNC:6222]	0.0008976	1.901
ENSG00000162511	LAPTM5	lysosomal protein transmembrane 5 [Source:HGNC Symbol;Acc:HGNC:29612]	0.0009341	-2.281
ENSG00000134824	FADS2	fatty acid desaturase 2 [Source:HGNC Symbol;Acc:HGNC:3575]	0.0009688	-2.005
ENSG00000124875	CXCL6	C-X-C motif chemokine ligand 6 [Source:HGNC Symbol;Acc:HGNC:10643]	0.001013	5.835
ENSG00000013563	DNASE1L1	deoxyribonuclease 1 like 1 [Source:HGNC Symbol;Acc:HGNC:2957]	0.001032	-2.067
ENSG00000173801	JUP	junction plakoglobin [Source:HGNC Symbol;Acc:HGNC:6207]	0.001039	-3.362
ENSG00000165633	VSTM4	V-set and transmembrane domain containing 4 [Source:HGNC Symbol;Acc:HGNC:26470]	0.001054	1.655
ENSG00000171246	NPTX1	neuronal pentraxin 1 [Source:HGNC Symbol;Acc:HGNC:7952]	0.001122	2.021
ENSG00000150051	MKX	mohawk homeobox [Source:HGNC Symbol;Acc:HGNC:23729]	0.001206	-1.396
ENSG00000009413	REV3L	REV3 like, DNA directed polymerase zeta catalytic subunit [Source:HGNC Symbol;Acc:HGNC:9968]	0.001207	1.095
ENSG00000172817	CYP7B1	cytochrome P450 family 7 subfamily B member 1 [Source:HGNC Symbol;Acc:HGNC:2652]	0.001412	2.358
ENSG00000269113	TRABD2B	TraB domain containing 2B [Source:HGNC Symbol;Acc:HGNC:44200]	0.001524	1.945
ENSG00000221818	EBF2	early B-cell factor 2 [Source:HGNC Symbol;Acc:HGNC:19090]	0.001545	3.7
ENSG00000205426	KRT81	keratin 81 [Source:HGNC Symbol;Acc:HGNC:6458]	0.001649	-3.479
ENSG00000132563	REEP2	receptor accessory protein 2 [Source:HGNC Symbol;Acc:HGNC:17975]	0.001665	-1.776
ENSG00000231389	HLA-DPA1	major histocompatibility complex, class II, DP alpha 1 [Source:HGNC Symbol;Acc:HGNC:4938]	0.001702	-3.395
ENSG00000163735	CXCL5	C-X-C motif chemokine ligand 5 [Source:HGNC Symbol;Acc:HGNC:10642]	0.001733	2.744
ENSG00000125730	C3	complement C3 [Source:HGNC Symbol;Acc:HGNC:1318]	0.001772	2.865
ENSG00000145736	GTF2H2	general transcription factor IIH subunit 2 [Source:HGNC Symbol;Acc:HGNC:4656]	0.001787	1.001
ENSG00000082397	EPB41L3	erythrocyte membrane protein band 4.1 like 3 [Source:HGNC Symbol;Acc:HGNC:3380]	0.001839	1.097
ENSG00000164418	GRIK2	glutamate ionotropic receptor kainate type subunit 2 [Source:HGNC Symbol;Acc:HGNC:4580]	0.001861	-3.037
ENSG00000138311	ZNF365	zinc finger protein 365 [Source:HGNC Symbol;Acc:HGNC:18194]	0.001887	-2.991
ENSG00000108639	SYNGR2	synaptogyrin 2 [Source:HGNC Symbol;Acc:HGNC:11499]	0.001906	-2.477
ENSG00000163734	CXCL3	C-X-C motif chemokine ligand 3 [Source:HGNC Symbol;Acc:HGNC:4604]	0.001914	3.759
ENSG00000011465	DCN	decorin [Source:HGNC Symbol;Acc:HGNC:2705]	0.00193	1.4
ENSG00000107984	DKK1	dickkopf WNT signaling pathway inhibitor 1 [Source:HGNC Symbol;Acc:HGNC:2891]	0.002063	-1.57
ENSG00000184845	DRD1	dopamine receptor D1 [Source:HGNC Symbol;Acc:HGNC:3020]	0.002094	2.919
ENSG00000091409	ITGA6	integrin subunit alpha 6 [Source:HGNC Symbol;Acc:HGNC:6142]	0.002098	-1.271
ENSG00000186832	KRT16	keratin 16 [Source:HGNC Symbol;Acc:HGNC:6423]	0.002126	-2.376
ENSG00000076351	SLC46A1	solute carrier family 46 member 1 [Source:HGNC Symbol;Acc:HGNC:30521]	0.002135	-1.124
ENSG00000106789	CORO2A	coronin 2A [Source:HGNC Symbol;Acc:HGNC:2255]	0.002137	-1.585
ENSG00000134871	COL4A2	collagen type IV alpha 2 chain [Source:HGNC Symbol;Acc:HGNC:2203]	0.002205	-1.474
ENSG00000011422	PLAUR	plasminogen activator, urokinase receptor [Source:HGNC Symbol;Acc:HGNC:9053]	0.002241	-0.7924
ENSG00000160013	PTGIR	prostaglandin I2 (prostacyclin) receptor (IP) [Source:HGNC Symbol;Acc:HGNC:9602]	0.002279	-1.044
ENSG00000180611	MB21D2	Mab-21 domain containing 2 [Source:HGNC Symbol;Acc:HGNC:30438]	0.002354	-0.859
ENSG00000169429	CXCL8	C-X-C motif chemokine ligand 8 [Source:HGNC Symbol;Acc:HGNC:6025]	0.002375	5.541
ENSG00000143126	CELSR2	cadherin EGF LAG seven-pass G-type receptor 2 [Source:HGNC Symbol;Acc:HGNC:3231]	0.002418	-2.541
ENSG00000092820	EZR	ezrin [Source:HGNC Symbol;Acc:HGNC:12691]	0.002426	-1.157
ENSG00000008513	ST3GAL1	ST3 beta-galactoside alpha-2,3-sialyltransferase 1 [Source:HGNC Symbol;Acc:HGNC:10862]	0.002443	0.8926
ENSG00000099204	ABLIM1	actin binding LIM protein 1 [Source:HGNC Symbol;Acc:HGNC:78]	0.002514	-2.297
ENSG00000075275	CELSR1	cadherin EGF LAG seven-pass G-type receptor 1 [Source:HGNC Symbol;Acc:HGNC:1850]	0.002692	-3.055
ENSG00000115109	EPB41L5	erythrocyte membrane protein band 4.1 like 5 [Source:HGNC Symbol;Acc:HGNC:19819]	0.002732	0.917
ENSG00000076944	STXBP2	syntaxin binding protein 2 [Source:HGNC Symbol;Acc:HGNC:11445]	0.002815	-2.489
ENSG00000168679	SLC16A4	solute carrier family 16 member 4 [Source:HGNC Symbol;Acc:HGNC:10925]	0.002876	-1.298
ENSG00000221826	PSG3	pregnancy specific beta-1-glycoprotein 3 [Source:HGNC Symbol;Acc:HGNC:9520]	0.002995	1.933
ENSG00000149485	FADS1	fatty acid desaturase 1 [Source:HGNC Symbol;Acc:HGNC:3574]	0.002998	-0.9191
ENSG00000151952	TMEM132D	transmembrane protein 132D [Source:HGNC Symbol;Acc:HGNC:29411]	0.003036	3.241
ENSG00000145247	OCIAD2	OCIA domain containing 2 [Source:HGNC Symbol;Acc:HGNC:28685]	0.003207	-2.174
ENSG00000182240	BACE2	beta-site APP-cleaving enzyme 2 [Source:HGNC Symbol;Acc:HGNC:934]	0.003298	-0.7924
ENSG00000178104	PDE4DIP	phosphodiesterase 4D interacting protein [Source:HGNC Symbol;Acc:HGNC:15580]	0.003304	0.8764
ENSG00000088808	PPP1R13B	protein phosphatase 1 regulatory subunit 13B [Source:HGNC Symbol;Acc:HGNC:14950]	0.003352	-1.26
ENSG00000278599	TBC1D3E	TBC1 domain family member 3E [Source:HGNC Symbol;Acc:HGNC:27071]	0.003374	2.092
ENSG00000139263	LRIG3	leucine rich repeats and immunoglobulin like domains 3 [Source:HGNC Symbol;Acc:HGNC:30991]	0.003395	1.277
ENSG00000143028	SYPL2	synaptophysin like 2 [Source:HGNC Symbol;Acc:HGNC:27638]	0.003413	-4.074
ENSG00000206384	COL6A6	collagen type VI alpha 6 chain [Source:HGNC Symbol;Acc:HGNC:27023]	0.003463	3.494
ENSG00000150782	IL18	interleukin 18 [Source:HGNC Symbol;Acc:HGNC:5986]	0.003527	-2.645
ENSG00000064763	FAR2	fatty acyl-CoA reductase 2 [Source:HGNC Symbol;Acc:HGNC:25531]	0.00355	-2.778
ENSG00000137265	IRF4	interferon regulatory factor 4 [Source:HGNC Symbol;Acc:HGNC:6119]	0.003699	1.82
ENSG00000128487	SPECC1	sperm antigen with calponin homology and coiled-coil domains 1 [Source:HGNC Symbol;Acc:HGNC:30615]	0.00374	-1.752
ENSG00000005884	ITGA3	integrin subunit alpha 3 [Source:HGNC Symbol;Acc:HGNC:6139]	0.003787	-1.851
ENSG00000170390	DCLK2	doublecortin like kinase 2 [Source:HGNC Symbol;Acc:HGNC:19002]	0.003787	-3.158
ENSG00000182010	RTKN2	rhotekin 2 [Source:HGNC Symbol;Acc:HGNC:19364]	0.003822	-2.543
ENSG00000146592	CREB5	cAMP responsive element binding protein 5 [Source:HGNC Symbol;Acc:HGNC:16844]	0.003824	1.551
ENSG00000254245	PCDHGA3	protocadherin gamma subfamily A, 3 [Source:HGNC Symbol;Acc:HGNC:8701]	0.00383	1.889
ENSG00000123610	TNFAIP6	TNF alpha induced protein 6 [Source:HGNC Symbol;Acc:HGNC:11898]	0.003851	2.166
ENSG00000180011	ZADH2	zinc binding alcohol dehydrogenase domain containing 2 [Source:HGNC Symbol;Acc:HGNC:28697]	0.003915	-0.8978
ENSG00000109099	PMP22	peripheral myelin protein 22 [Source:HGNC Symbol;Acc:HGNC:9118]	0.004009	0.5784
ENSG00000105472	CLEC11A	C-type lectin domain containing 11A [Source:HGNC Symbol;Acc:HGNC:10576]	0.004086	-0.9541
ENSG00000131634	TMEM204	transmembrane protein 204 [Source:HGNC Symbol;Acc:HGNC:14158]	0.004091	-0.8451
ENSG00000136720	HS6ST1	heparan sulfate 6-O-sulfotransferase 1 [Source:HGNC Symbol;Acc:HGNC:5201]	0.004094	1.113
ENSG00000169715	MT1E	metallothionein 1E [Source:HGNC Symbol;Acc:HGNC:7397]	0.004141	-1.376
ENSG00000187498	COL4A1	collagen type IV alpha 1 chain [Source:HGNC Symbol;Acc:HGNC:2202]	0.004215	-1.5
ENSG00000006283	CACNA1G	calcium voltage-gated channel subunit alpha1 G [Source:HGNC Symbol;Acc:HGNC:1394]	0.004223	2.558
ENSG00000173156	RHOD	ras homolog family member D [Source:HGNC Symbol;Acc:HGNC:670]	0.004232	-1.338
ENSG00000148154	UGCG	UDP-glucose ceramide glucosyltransferase [Source:HGNC Symbol;Acc:HGNC:12524]	0.004269	0.8827
ENSG00000186417	GLDN	gliomedin [Source:HGNC Symbol;Acc:HGNC:29514]	0.00431	1.938
ENSG00000144655	CSRNP1	cysteine and serine rich nuclear protein 1 [Source:HGNC Symbol;Acc:HGNC:14300]	0.004316	-0.9647
ENSG00000164056	SPRY1	sprouty RTK signaling antagonist 1 [Source:HGNC Symbol;Acc:HGNC:11269]	0.00438	1.165
ENSG00000257335	MGAM	maltase-glucoamylase [Source:HGNC Symbol;Acc:HGNC:7043]	0.004421	1.089
ENSG00000104154	SLC30A4	solute carrier family 30 member 4 [Source:HGNC Symbol;Acc:HGNC:11015]	0.004443	-1.004
ENSG00000126010	GRPR	gastrin releasing peptide receptor [Source:HGNC Symbol;Acc:HGNC:4609]	0.004501	2.165
ENSG00000221866	PLXNA4	plexin A4 [Source:HGNC Symbol;Acc:HGNC:9102]	0.004551	2.991
ENSG00000019186	CYP24A1	cytochrome P450 family 24 subfamily A member 1 [Source:HGNC Symbol;Acc:HGNC:2602]	0.004578	4.294
ENSG00000131738	KRT33B	keratin 33B [Source:HGNC Symbol;Acc:HGNC:6451]	0.004579	-2.864
ENSG00000106546	AHR	aryl hydrocarbon receptor [Source:HGNC Symbol;Acc:HGNC:348]	0.004603	1.037
ENSG00000112977	DAP	death associated protein [Source:HGNC Symbol;Acc:HGNC:2672]	0.004686	-0.6498
ENSG00000144218	AFF3	AF4/FMR2 family member 3 [Source:HGNC Symbol;Acc:HGNC:6473]	0.004772	0.9874
ENSG00000091622	PITPNM3	PITPNM family member 3 [Source:HGNC Symbol;Acc:HGNC:21043]	0.004785	1.584
ENSG00000121316	PLBD1	phospholipase B domain containing 1 [Source:HGNC Symbol;Acc:HGNC:26215]	0.004795	-1.398
ENSG00000187164	SHTN1	shootin 1 [Source:HGNC Symbol;Acc:HGNC:29319]	0.004817	-0.9669
ENSG00000052795	FNIP2	folliculin interacting protein 2 [Source:HGNC Symbol;Acc:HGNC:29280]	0.004824	-0.8967
ENSG00000149212	SESN3	sestrin 3 [Source:HGNC Symbol;Acc:HGNC:23060]	0.004886	2.182
ENSG00000162804	SNED1	sushi, nidogen and EGF like domains 1 [Source:HGNC Symbol;Acc:HGNC:24696]	0.004888	2.299
ENSG00000171227	TMEM37	transmembrane protein 37 [Source:HGNC Symbol;Acc:HGNC:18216]	0.00495	-0.9211
ENSG00000163661	PTX3	pentraxin 3 [Source:HGNC Symbol;Acc:HGNC:9692]	0.004968	2.357
ENSG00000137507	LRRC32	leucine rich repeat containing 32 [Source:HGNC Symbol;Acc:HGNC:4161]	0.005007	2.179
ENSG00000145040	UCN2	urocortin 2 [Source:HGNC Symbol;Acc:HGNC:18414]	0.005014	-2.14
ENSG00000205268	PDE7A	phosphodiesterase 7A [Source:HGNC Symbol;Acc:HGNC:8791]	0.005074	0.8003
ENSG00000139629	GALNT6	polypeptide N-acetylgalactosaminyltransferase 6 [Source:HGNC Symbol;Acc:HGNC:4128]	0.005103	-1.803
ENSG00000185960	SHOX	short stature homeobox [Source:HGNC Symbol;Acc:HGNC:10853]	0.005111	-4.896
ENSG00000069702	TGFBR3	transforming growth factor beta receptor 3 [Source:HGNC Symbol;Acc:HGNC:11774]	0.005225	1.777
ENSG00000243137	PSG4	pregnancy specific beta-1-glycoprotein 4 [Source:HGNC Symbol;Acc:HGNC:9521]	0.005244	3.983
ENSG00000174325	DIRC1	disrupted in renal carcinoma 1 [Source:HGNC Symbol;Acc:HGNC:15760]	0.005333	2.531
ENSG00000135525	MAP7	microtubule associated protein 7 [Source:HGNC Symbol;Acc:HGNC:6869]	0.005355	1.524
ENSG00000143845	ETNK2	ethanolamine kinase 2 [Source:HGNC Symbol;Acc:HGNC:25575]	0.005384	-2.347
ENSG00000073849	ST6GAL1	ST6 beta-galactoside alpha-2,6-sialyltransferase 1 [Source:HGNC Symbol;Acc:HGNC:10860]	0.005401	-2.564
ENSG00000136160	EDNRB	endothelin receptor type B [Source:HGNC Symbol;Acc:HGNC:3180]	0.005472	2.025
ENSG00000050438	SLC4A8	solute carrier family 4 member 8 [Source:HGNC Symbol;Acc:HGNC:11034]	0.00567	-1.039
ENSG00000181804	SLC9A9	solute carrier family 9 member A9 [Source:HGNC Symbol;Acc:HGNC:20653]	0.005783	1.82
ENSG00000104321	TRPA1	transient receptor potential cation channel subfamily A member 1 [Source:HGNC Symbol;Acc:HGNC:497]	0.005836	3.215
ENSG00000132429	POPDC3	popeye domain containing 3 [Source:HGNC Symbol;Acc:HGNC:17649]	0.005842	1.015
ENSG00000169299	PGM2	phosphoglucomutase 2 [Source:HGNC Symbol;Acc:HGNC:8906]	0.005871	-0.9265
ENSG00000166035	LIPC	lipase C, hepatic type [Source:HGNC Symbol;Acc:HGNC:6619]	0.005878	1.631
ENSG00000166396	SERPINB7	serpin family B member 7 [Source:HGNC Symbol;Acc:HGNC:13902]	0.005889	-2.935
ENSG00000095587	TLL2	tolloid like 2 [Source:HGNC Symbol;Acc:HGNC:11844]	0.005927	-1.238
ENSG00000182022	CHST15	carbohydrate sulfotransferase 15 [Source:HGNC Symbol;Acc:HGNC:18137]	0.005966	-1.933
ENSG00000012171	SEMA3B	semaphorin 3B [Source:HGNC Symbol;Acc:HGNC:10724]	0.005982	-2.213
ENSG00000117152	RGS4	regulator of G protein signaling 4 [Source:HGNC Symbol;Acc:HGNC:10000]	0.005992	-3.324
ENSG00000115468	EFHD1	EF-hand domain family member D1 [Source:HGNC Symbol;Acc:HGNC:29556]	0.006048	-5.603
ENSG00000248710	AC079594.2		0.00614	1.626
ENSG00000141338	ABCA8	ATP binding cassette subfamily A member 8 [Source:HGNC Symbol;Acc:HGNC:38]	0.006155	2.808
ENSG00000196616	ADH1B	alcohol dehydrogenase 1B (class I), beta polypeptide [Source:HGNC Symbol;Acc:HGNC:250]	0.006173	5.191
ENSG00000042286	AIFM2	apoptosis inducing factor, mitochondria associated 2 [Source:HGNC Symbol;Acc:HGNC:21411]	0.006214	0.5445
ENSG00000214376	VSTM5	V-set and transmembrane domain containing 5 [Source:HGNC Symbol;Acc:HGNC:34443]	0.006226	-1.217
ENSG00000163618	CADPS	calcium dependent secretion activator [Source:HGNC Symbol;Acc:HGNC:1426]	0.006337	4.099
ENSG00000118526	TCF21	transcription factor 21 [Source:HGNC Symbol;Acc:HGNC:11632]	0.00634	2.785
ENSG00000172379	ARNT2	aryl hydrocarbon receptor nuclear translocator 2 [Source:HGNC Symbol;Acc:HGNC:16876]	0.006346	-0.8519
ENSG00000099194	SCD	stearoyl-CoA desaturase [Source:HGNC Symbol;Acc:HGNC:10571]	0.006351	-1.085
ENSG00000005073	HOXA11	homeobox A11 [Source:HGNC Symbol;Acc:HGNC:5101]	0.00636	-1.598
ENSG00000148488	ST8SIA6	ST8 alpha-N-acetyl-neuraminide alpha-2,8-sialyltransferase 6 [Source:HGNC Symbol;Acc:HGNC:23317]	0.006361	-0.5753
ENSG00000179981	TSHZ1	teashirt zinc finger homeobox 1 [Source:HGNC Symbol;Acc:HGNC:10669]	0.006408	-1.055
ENSG00000137070	IL11RA	interleukin 11 receptor subunit alpha [Source:HGNC Symbol;Acc:HGNC:5967]	0.006431	0.8404
ENSG00000185813	PCYT2	phosphate cytidylyltransferase 2, ethanolamine [Source:HGNC Symbol;Acc:HGNC:8756]	0.006433	-0.6571
ENSG00000064205	WISP2	WNT1 inducible signaling pathway protein 2 [Source:HGNC Symbol;Acc:HGNC:12770]	0.006436	3.825
ENSG00000125430	HS3ST3B1	heparan sulfate-glucosamine 3-sulfotransferase 3B1 [Source:HGNC Symbol;Acc:HGNC:5198]	0.006448	1.046
ENSG00000166278	C2	complement C2 [Source:HGNC Symbol;Acc:HGNC:1248]	0.006464	1.998
ENSG00000006757	PNPLA4	patatin like phospholipase domain containing 4 [Source:HGNC Symbol;Acc:HGNC:24887]	0.006509	-1.053
ENSG00000184500	PROS1	protein S (alpha) [Source:HGNC Symbol;Acc:HGNC:9456]	0.006535	1.025
ENSG00000145819	ARHGAP26	Rho GTPase activating protein 26 [Source:HGNC Symbol;Acc:HGNC:17073]	0.006615	1.168
ENSG00000157470	FAM81A	family with sequence similarity 81 member A [Source:HGNC Symbol;Acc:HGNC:28379]	0.006671	0.9709
ENSG00000187210	GCNT1	glucosaminyl (N-acetyl) transferase 1, core 2 [Source:HGNC Symbol;Acc:HGNC:4203]	0.006747	-1.038
ENSG00000069482	GAL	galanin and GMAP prepropeptide [Source:HGNC Symbol;Acc:HGNC:4114]	0.006791	-1.725
ENSG00000124508	BTN2A2	butyrophilin subfamily 2 member A2 [Source:HGNC Symbol;Acc:HGNC:1137]	0.006848	-0.7553
ENSG00000101680	LAMA1	laminin subunit alpha 1 [Source:HGNC Symbol;Acc:HGNC:6481]	0.006977	-1.317
ENSG00000173376	NDNF	neuron derived neurotrophic factor [Source:HGNC Symbol;Acc:HGNC:26256]	0.007093	3.065
ENSG00000187796	CARD9	caspase recruitment domain family member 9 [Source:HGNC Symbol;Acc:HGNC:16391]	0.007123	-2.193
ENSG00000176720	BOK	BOK, BCL2 family apoptosis regulator [Source:HGNC Symbol;Acc:HGNC:1087]	0.007124	-1.023
ENSG00000170113	NIPA1	non imprinted in Prader-Willi/Angelman syndrome 1 [Source:HGNC Symbol;Acc:HGNC:17043]	0.007326	-0.9739
ENSG00000103811	CTSH	cathepsin H [Source:HGNC Symbol;Acc:HGNC:2535]	0.007414	-2.546
ENSG00000164647	STEAP1	STEAP family member 1 [Source:HGNC Symbol;Acc:HGNC:11378]	0.007439	1.013
ENSG00000179163	FUCA1	fucosidase, alpha-L- 1, tissue [Source:HGNC Symbol;Acc:HGNC:4006]	0.007466	-1.739
ENSG00000165092	ALDH1A1	aldehyde dehydrogenase 1 family member A1 [Source:HGNC Symbol;Acc:HGNC:402]	0.00752	-7.18
ENSG00000111348	ARHGDIB	Rho GDP dissociation inhibitor beta [Source:HGNC Symbol;Acc:HGNC:679]	0.007556	-2.383
ENSG00000153404	PLEKHG4B	pleckstrin homology and RhoGEF domain containing G4B [Source:HGNC Symbol;Acc:HGNC:29399]	0.007583	-2.452
ENSG00000134363	FST	follistatin [Source:HGNC Symbol;Acc:HGNC:3971]	0.007609	0.7618
ENSG00000183722	LHFP	lipoma HMGIC fusion partner [Source:HGNC Symbol;Acc:HGNC:6586]	0.007623	0.5929
ENSG00000106031	HOXA13	homeobox A13 [Source:HGNC Symbol;Acc:HGNC:5102]	0.007656	-4.127
ENSG00000198682	PAPSS2	3'-phosphoadenosine 5'-phosphosulfate synthase 2 [Source:HGNC Symbol;Acc:HGNC:8604]	0.007926	-1.411
ENSG00000187583	PLEKHN1	pleckstrin homology domain containing N1 [Source:HGNC Symbol;Acc:HGNC:25284]	0.007963	-1.404
ENSG00000166394	CYB5R2	cytochrome b5 reductase 2 [Source:HGNC Symbol;Acc:HGNC:24376]	0.007988	-1.258
ENSG00000075651	PLD1	phospholipase D1 [Source:HGNC Symbol;Acc:HGNC:9067]	0.008013	0.7712
ENSG00000151025	GPR158	G protein-coupled receptor 158 [Source:HGNC Symbol;Acc:HGNC:23689]	0.008023	1.91
ENSG00000105792	CFAP69	cilia and flagella associated protein 69 [Source:HGNC Symbol;Acc:HGNC:26107]	0.008095	1.292
ENSG00000101955	SRPX	sushi repeat containing protein, X-linked [Source:HGNC Symbol;Acc:HGNC:11309]	0.008173	1.375
ENSG00000143847	PPFIA4	PTPRF interacting protein alpha 4 [Source:HGNC Symbol;Acc:HGNC:9248]	0.008194	1.086
ENSG00000100075	SLC25A1	solute carrier family 25 member 1 [Source:HGNC Symbol;Acc:HGNC:10979]	0.008228	-0.6027
ENSG00000241644	INMT	indolethylamine N-methyltransferase [Source:HGNC Symbol;Acc:HGNC:6069]	0.008276	1.444
ENSG00000160209	PDXK	pyridoxal kinase [Source:HGNC Symbol;Acc:HGNC:8819]	0.008293	-0.7541
ENSG00000170558	CDH2	cadherin 2 [Source:HGNC Symbol;Acc:HGNC:1759]	0.008328	-1.508
ENSG00000171517	LPAR3	lysophosphatidic acid receptor 3 [Source:HGNC Symbol;Acc:HGNC:14298]	0.008396	3.302
ENSG00000127241	MASP1	mannan binding lectin serine peptidase 1 [Source:HGNC Symbol;Acc:HGNC:6901]	0.008413	0.8899
ENSG00000112139	MDGA1	MAM domain containing glycosylphosphatidylinositol anchor 1 [Source:HGNC Symbol;Acc:HGNC:19267]	0.008507	1.133
ENSG00000105889	STEAP1B	STEAP family member 1B [Source:HGNC Symbol;Acc:HGNC:41907]	0.008521	1.217
ENSG00000279983	AC244517.10		0.008614	0.5472
ENSG00000139292	LGR5	leucine rich repeat containing G protein-coupled receptor 5 [Source:HGNC Symbol;Acc:HGNC:4504]	0.008675	3.773
ENSG00000112715	VEGFA	vascular endothelial growth factor A [Source:HGNC Symbol;Acc:HGNC:12680]	0.008706	1.248
ENSG00000143995	MEIS1	Meis homeobox 1 [Source:HGNC Symbol;Acc:HGNC:7000]	0.008738	-1.251
ENSG00000154277	UCHL1	ubiquitin C-terminal hydrolase L1 [Source:HGNC Symbol;Acc:HGNC:12513]	0.008812	-1.783
ENSG00000169499	PLEKHA2	pleckstrin homology domain containing A2 [Source:HGNC Symbol;Acc:HGNC:14336]	0.008926	-1.104
ENSG00000063660	GPC1	glypican 1 [Source:HGNC Symbol;Acc:HGNC:4449]	0.009007	-1.028
ENSG00000167772	ANGPTL4	angiopoietin like 4 [Source:HGNC Symbol;Acc:HGNC:16039]	0.009017	2.293
ENSG00000065320	NTN1	netrin 1 [Source:HGNC Symbol;Acc:HGNC:8029]	0.009071	3.142
ENSG00000069011	PITX1	paired like homeodomain 1 [Source:HGNC Symbol;Acc:HGNC:9004]	0.00927	-1.842
ENSG00000132561	MATN2	matrilin 2 [Source:HGNC Symbol;Acc:HGNC:6908]	0.009318	-0.9753
ENSG00000150627	WDR17	WD repeat domain 17 [Source:HGNC Symbol;Acc:HGNC:16661]	0.009503	1.19
ENSG00000168916	ZNF608	zinc finger protein 608 [Source:HGNC Symbol;Acc:HGNC:29238]	0.009545	2.07
ENSG00000146278	PNRC1	proline rich nuclear receptor coactivator 1 [Source:HGNC Symbol;Acc:HGNC:17278]	0.0096	0.6913
ENSG00000198910	L1CAM	L1 cell adhesion molecule [Source:HGNC Symbol;Acc:HGNC:6470]	0.009682	-6.185
ENSG00000134769	DTNA	dystrobrevin alpha [Source:HGNC Symbol;Acc:HGNC:3057]	0.009693	0.9786
ENSG00000103175	WFDC1	WAP four-disulfide core domain 1 [Source:HGNC Symbol;Acc:HGNC:15466]	0.009694	-3.913
ENSG00000023892	DEF6	DEF6, guanine nucleotide exchange factor [Source:HGNC Symbol;Acc:HGNC:2760]	0.009718	-1.745
ENSG00000154358	OBSCN	obscurin, cytoskeletal calmodulin and titin-interacting RhoGEF [Source:HGNC Symbol;Acc:HGNC:15719]	0.009946	-1.274
ENSG00000113369	ARRDC3	arrestin domain containing 3 [Source:HGNC Symbol;Acc:HGNC:29263]	0.009961	1.018
ENSG00000120262	CCDC170	coiled-coil domain containing 170 [Source:HGNC Symbol;Acc:HGNC:21177]	0.009994	1.507
ENSG00000136231	IGF2BP3	insulin like growth factor 2 mRNA binding protein 3 [Source:HGNC Symbol;Acc:HGNC:28868]	0.01007	0.8507
ENSG00000118113	MMP8	matrix metallopeptidase 8 [Source:HGNC Symbol;Acc:HGNC:7175]	0.01007	0.6478
ENSG00000177791	MYOZ1	myozenin 1 [Source:HGNC Symbol;Acc:HGNC:13752]	0.01012	-1.72
ENSG00000121075	TBX4	T-box 4 [Source:HGNC Symbol;Acc:HGNC:11603]	0.01022	-4.272
ENSG00000122986	HVCN1	hydrogen voltage gated channel 1 [Source:HGNC Symbol;Acc:HGNC:28240]	0.01033	-1.461
ENSG00000265107	GJA5	gap junction protein alpha 5 [Source:HGNC Symbol;Acc:HGNC:4279]	0.01042	-2.934
ENSG00000135362	PRR5L	proline rich 5 like [Source:HGNC Symbol;Acc:HGNC:25878]	0.01053	-1.733
ENSG00000064692	SNCAIP	synuclein alpha interacting protein [Source:HGNC Symbol;Acc:HGNC:11139]	0.01057	-1.746
ENSG00000128422	KRT17	keratin 17 [Source:HGNC Symbol;Acc:HGNC:6427]	0.01057	-2.731
ENSG00000111341	MGP	matrix Gla protein [Source:HGNC Symbol;Acc:HGNC:7060]	0.01058	-4.392
ENSG00000173567	ADGRF3	adhesion G protein-coupled receptor F3 [Source:HGNC Symbol;Acc:HGNC:18989]	0.01059	-0.5382
ENSG00000181418	DDN	dendrin [Source:HGNC Symbol;Acc:HGNC:24458]	0.0106	-0.6594
ENSG00000128311	TST	thiosulfate sulfurtransferase [Source:HGNC Symbol;Acc:HGNC:12388]	0.01068	-0.8272
ENSG00000100321	SYNGR1	synaptogyrin 1 [Source:HGNC Symbol;Acc:HGNC:11498]	0.01068	-1.223
ENSG00000137845	ADAM10	ADAM metallopeptidase domain 10 [Source:HGNC Symbol;Acc:HGNC:188]	0.0107	0.651
ENSG00000112294	ALDH5A1	aldehyde dehydrogenase 5 family member A1 [Source:HGNC Symbol;Acc:HGNC:408]	0.01089	-1.902
ENSG00000058085	LAMC2	laminin subunit gamma 2 [Source:HGNC Symbol;Acc:HGNC:6493]	0.01091	1.079
ENSG00000280670	CCDC163	coiled-coil domain containing 163 [Source:HGNC Symbol;Acc:HGNC:27003]	0.01096	1.226
ENSG00000064886	CHI3L2	chitinase 3 like 2 [Source:HGNC Symbol;Acc:HGNC:1933]	0.01103	1.851
ENSG00000171462	DLK2	delta like non-canonical Notch ligand 2 [Source:HGNC Symbol;Acc:HGNC:21113]	0.01106	-2
ENSG00000169507	SLC38A11	solute carrier family 38 member 11 [Source:HGNC Symbol;Acc:HGNC:26836]	0.01114	-7.084
ENSG00000136404	TM6SF1	transmembrane 6 superfamily member 1 [Source:HGNC Symbol;Acc:HGNC:11860]	0.01121	-1.103
ENSG00000186918	ZNF395	zinc finger protein 395 [Source:HGNC Symbol;Acc:HGNC:18737]	0.01124	0.5418
ENSG00000166816	LDHD	lactate dehydrogenase D [Source:HGNC Symbol;Acc:HGNC:19708]	0.01126	-1.077
ENSG00000125089	SH3TC1	SH3 domain and tetratricopeptide repeats 1 [Source:HGNC Symbol;Acc:HGNC:26009]	0.0113	-0.8467
ENSG00000165030	NFIL3	nuclear factor, interleukin 3 regulated [Source:HGNC Symbol;Acc:HGNC:7787]	0.01142	0.8402
ENSG00000100065	CARD10	caspase recruitment domain family member 10 [Source:HGNC Symbol;Acc:HGNC:16422]	0.01156	1.428
ENSG00000120915	EPHX2	epoxide hydrolase 2 [Source:HGNC Symbol;Acc:HGNC:3402]	0.01159	-1.706
ENSG00000116194	ANGPTL1	angiopoietin like 1 [Source:HGNC Symbol;Acc:HGNC:489]	0.01178	1.911
ENSG00000108798	ABI3	ABI family member 3 [Source:HGNC Symbol;Acc:HGNC:29859]	0.01188	-1.398
ENSG00000181751	C5orf30	chromosome 5 open reading frame 30 [Source:HGNC Symbol;Acc:HGNC:25052]	0.01191	-1.544
ENSG00000283189	AC104452.1		0.012	0.8294
ENSG00000155962	CLIC2	chloride intracellular channel 2 [Source:HGNC Symbol;Acc:HGNC:2063]	0.01204	2.709
ENSG00000163701	IL17RE	interleukin 17 receptor E [Source:HGNC Symbol;Acc:HGNC:18439]	0.01204	-1.649
ENSG00000188227	ZNF793	zinc finger protein 793 [Source:HGNC Symbol;Acc:HGNC:33115]	0.01207	-1.094
ENSG00000185697	MYBL1	MYB proto-oncogene like 1 [Source:HGNC Symbol;Acc:HGNC:7547]	0.01213	-1.753
ENSG00000183023	SLC8A1	solute carrier family 8 member A1 [Source:HGNC Symbol;Acc:HGNC:11068]	0.01216	-1.244
ENSG00000160886	LY6K	lymphocyte antigen 6 family member K [Source:HGNC Symbol;Acc:HGNC:24225]	0.01216	-1.444
ENSG00000115353	TACR1	tachykinin receptor 1 [Source:HGNC Symbol;Acc:HGNC:11526]	0.01233	1.496
ENSG00000139910	NOVA1	NOVA alternative splicing regulator 1 [Source:HGNC Symbol;Acc:HGNC:7886]	0.01254	2.153
ENSG00000150625	GPM6A	glycoprotein M6A [Source:HGNC Symbol;Acc:HGNC:4460]	0.01254	0.8295
ENSG00000103710	RASL12	RAS like family 12 [Source:HGNC Symbol;Acc:HGNC:30289]	0.01257	1.185
ENSG00000077684	JADE1	jade family PHD finger 1 [Source:HGNC Symbol;Acc:HGNC:30027]	0.01263	0.5251
ENSG00000073910	FRY	FRY microtubule binding protein [Source:HGNC Symbol;Acc:HGNC:20367]	0.01272	-1.33
ENSG00000177570	SAMD12	sterile alpha motif domain containing 12 [Source:HGNC Symbol;Acc:HGNC:31750]	0.01283	-1.788
ENSG00000180914	OXTR	oxytocin receptor [Source:HGNC Symbol;Acc:HGNC:8529]	0.01301	-3.113
ENSG00000073060	SCARB1	scavenger receptor class B member 1 [Source:HGNC Symbol;Acc:HGNC:1664]	0.01308	-1.124
ENSG00000244255	AL645922.1		0.01316	1.13
ENSG00000163110	PDLIM5	PDZ and LIM domain 5 [Source:HGNC Symbol;Acc:HGNC:17468]	0.01316	-1.107
ENSG00000117595	IRF6	interferon regulatory factor 6 [Source:HGNC Symbol;Acc:HGNC:6121]	0.01319	-1.991
ENSG00000164086	DUSP7	dual specificity phosphatase 7 [Source:HGNC Symbol;Acc:HGNC:3073]	0.01325	-0.5573
ENSG00000010030	ETV7	ETS variant 7 [Source:HGNC Symbol;Acc:HGNC:18160]	0.01329	-1.333
ENSG00000134917	ADAMTS8	ADAM metallopeptidase with thrombospondin type 1 motif 8 [Source:HGNC Symbol;Acc:HGNC:224]	0.01339	2.933
ENSG00000137727	ARHGAP20	Rho GTPase activating protein 20 [Source:HGNC Symbol;Acc:HGNC:18357]	0.01343	1.203
ENSG00000172345	STARD5	StAR related lipid transfer domain containing 5 [Source:HGNC Symbol;Acc:HGNC:18065]	0.01347	0.8725
ENSG00000123364	HOXC13	homeobox C13 [Source:HGNC Symbol;Acc:HGNC:5125]	0.0135	-1.754
ENSG00000163378	EOGT	EGF domain specific O-linked N-acetylglucosamine transferase [Source:HGNC Symbol;Acc:HGNC:28526]	0.01358	-0.5735
ENSG00000049540	ELN	elastin [Source:HGNC Symbol;Acc:HGNC:3327]	0.01363	2.177
ENSG00000101194	SLC17A9	solute carrier family 17 member 9 [Source:HGNC Symbol;Acc:HGNC:16192]	0.01373	-1.014
ENSG00000185033	SEMA4B	semaphorin 4B [Source:HGNC Symbol;Acc:HGNC:10730]	0.0138	-1.022
ENSG00000117592	PRDX6	peroxiredoxin 6 [Source:HGNC Symbol;Acc:HGNC:16753]	0.0138	-1.297
ENSG00000151474	FRMD4A	FERM domain containing 4A [Source:HGNC Symbol;Acc:HGNC:25491]	0.01383	-0.6509
ENSG00000105088	OLFM2	olfactomedin 2 [Source:HGNC Symbol;Acc:HGNC:17189]	0.01392	2.829
ENSG00000149131	SERPING1	serpin family G member 1 [Source:HGNC Symbol;Acc:HGNC:1228]	0.01393	0.6199
ENSG00000240344	PPIL3	peptidylprolyl isomerase like 3 [Source:HGNC Symbol;Acc:HGNC:9262]	0.01396	-0.7315
ENSG00000115290	GRB14	growth factor receptor bound protein 14 [Source:HGNC Symbol;Acc:HGNC:4565]	0.014	-1.199
ENSG00000110328	GALNT18	polypeptide N-acetylgalactosaminyltransferase 18 [Source:HGNC Symbol;Acc:HGNC:30488]	0.01414	-2.618
ENSG00000198759	EGFL6	EGF like domain multiple 6 [Source:HGNC Symbol;Acc:HGNC:3235]	0.0142	1.85
ENSG00000141524	TMC6	transmembrane channel like 6 [Source:HGNC Symbol;Acc:HGNC:18021]	0.01424	-0.7627
ENSG00000164465	DCBLD1	discoidin, CUB and LCCL domain containing 1 [Source:HGNC Symbol;Acc:HGNC:21479]	0.01424	-1.329
ENSG00000158856	DMTN	dematin actin binding protein [Source:HGNC Symbol;Acc:HGNC:3382]	0.01433	-1.482
ENSG00000161714	PLCD3	phospholipase C delta 3 [Source:HGNC Symbol;Acc:HGNC:9061]	0.01436	-0.7326
ENSG00000171617	ENC1	ectodermal-neural cortex 1 [Source:HGNC Symbol;Acc:HGNC:3345]	0.01444	-1.49
ENSG00000156414	TDRD9	tudor domain containing 9 [Source:HGNC Symbol;Acc:HGNC:20122]	0.01446	-2.11
ENSG00000172548	NIPAL4	NIPA like domain containing 4 [Source:HGNC Symbol;Acc:HGNC:28018]	0.01447	-2.703
ENSG00000183779	ZNF703	zinc finger protein 703 [Source:HGNC Symbol;Acc:HGNC:25883]	0.01455	-0.7646
ENSG00000180263	FGD6	FYVE, RhoGEF and PH domain containing 6 [Source:HGNC Symbol;Acc:HGNC:21740]	0.01476	-0.872
ENSG00000153558	FBXL2	F-box and leucine rich repeat protein 2 [Source:HGNC Symbol;Acc:HGNC:13598]	0.01479	-1.736
ENSG00000117791	2002-03-01	mitochondrial amidoxime reducing component 2 [Source:HGNC Symbol;Acc:HGNC:26064]	0.01483	-1.093
ENSG00000101210	EEF1A2	eukaryotic translation elongation factor 1 alpha 2 [Source:HGNC Symbol;Acc:HGNC:3192]	0.01497	-3.248
ENSG00000186480	INSIG1	insulin induced gene 1 [Source:HGNC Symbol;Acc:HGNC:6083]	0.01501	-0.7221
ENSG00000168887	C2orf68	chromosome 2 open reading frame 68 [Source:HGNC Symbol;Acc:HGNC:34353]	0.01504	0.5467
ENSG00000183760	ACP7	acid phosphatase 7, tartrate resistant (putative) [Source:HGNC Symbol;Acc:HGNC:33781]	0.01506	0.8431
ENSG00000163293	NIPAL1	NIPA like domain containing 1 [Source:HGNC Symbol;Acc:HGNC:27194]	0.01506	-1.658
ENSG00000182054	IDH2	isocitrate dehydrogenase (NADP(+)) 2, mitochondrial [Source:HGNC Symbol;Acc:HGNC:5383]	0.01508	-0.6675
ENSG00000154263	ABCA10	ATP binding cassette subfamily A member 10 [Source:HGNC Symbol;Acc:HGNC:30]	0.01514	1.375
ENSG00000139318	DUSP6	dual specificity phosphatase 6 [Source:HGNC Symbol;Acc:HGNC:3072]	0.01516	-1.511
ENSG00000188042	ARL4C	ADP ribosylation factor like GTPase 4C [Source:HGNC Symbol;Acc:HGNC:698]	0.0153	1.801
ENSG00000128294	TPST2	tyrosylprotein sulfotransferase 2 [Source:HGNC Symbol;Acc:HGNC:12021]	0.01531	-0.7966
ENSG00000148926	ADM	adrenomedullin [Source:HGNC Symbol;Acc:HGNC:259]	0.01536	0.9214
ENSG00000243130	PSG11	pregnancy specific beta-1-glycoprotein 11 [Source:HGNC Symbol;Acc:HGNC:9516]	0.01537	1.627
ENSG00000189190	ZNF600	zinc finger protein 600 [Source:HGNC Symbol;Acc:HGNC:30951]	0.01541	-0.7953
ENSG00000125966	MMP24	matrix metallopeptidase 24 [Source:HGNC Symbol;Acc:HGNC:7172]	0.01544	-1.077
ENSG00000185133	INPP5J	inositol polyphosphate-5-phosphatase J [Source:HGNC Symbol;Acc:HGNC:8956]	0.01546	-1.44
ENSG00000064309	CDON	cell adhesion associated, oncogene regulated [Source:HGNC Symbol;Acc:HGNC:17104]	0.01549	1.521
ENSG00000198796	ALPK2	alpha kinase 2 [Source:HGNC Symbol;Acc:HGNC:20565]	0.0155	0.9592
ENSG00000154127	UBASH3B	ubiquitin associated and SH3 domain containing B [Source:HGNC Symbol;Acc:HGNC:29884]	0.0155	-0.9876
ENSG00000144355	DLX1	distal-less homeobox 1 [Source:HGNC Symbol;Acc:HGNC:2914]	0.01555	1.478
ENSG00000139211	AMIGO2	adhesion molecule with Ig like domain 2 [Source:HGNC Symbol;Acc:HGNC:24073]	0.01557	-1.558
ENSG00000164122	ASB5	ankyrin repeat and SOCS box containing 5 [Source:HGNC Symbol;Acc:HGNC:17180]	0.01558	-5.149
ENSG00000263155	MYZAP	myocardial zonula adherens protein [Source:HGNC Symbol;Acc:HGNC:43444]	0.01578	-1.278
ENSG00000100906	NFKBIA	NFKB inhibitor alpha [Source:HGNC Symbol;Acc:HGNC:7797]	0.01594	0.6585
ENSG00000164574	GALNT10	polypeptide N-acetylgalactosaminyltransferase 10 [Source:HGNC Symbol;Acc:HGNC:19873]	0.01597	-0.599
ENSG00000075643	MOCOS	molybdenum cofactor sulfurase [Source:HGNC Symbol;Acc:HGNC:18234]	0.01607	0.8912
ENSG00000204634	TBC1D8	TBC1 domain family member 8 [Source:HGNC Symbol;Acc:HGNC:17791]	0.01608	0.928
ENSG00000125629	INSIG2	insulin induced gene 2 [Source:HGNC Symbol;Acc:HGNC:20452]	0.01608	0.8168
ENSG00000165495	PKNOX2	PBX/knotted 1 homeobox 2 [Source:HGNC Symbol;Acc:HGNC:16714]	0.01612	0.8618
ENSG00000126890	CTAG2	cancer/testis antigen 2 [Source:HGNC Symbol;Acc:HGNC:2492]	0.01621	1.965
ENSG00000165323	FAT3	FAT atypical cadherin 3 [Source:HGNC Symbol;Acc:HGNC:23112]	0.01626	-1.186
ENSG00000068831	RASGRP2	RAS guanyl releasing protein 2 [Source:HGNC Symbol;Acc:HGNC:9879]	0.01637	-1.122
ENSG00000138347	MYPN	myopalladin [Source:HGNC Symbol;Acc:HGNC:23246]	0.01641	-2.16
ENSG00000004799	PDK4	pyruvate dehydrogenase kinase 4 [Source:HGNC Symbol;Acc:HGNC:8812]	0.01659	1.77
ENSG00000134369	NAV1	neuron navigator 1 [Source:HGNC Symbol;Acc:HGNC:15989]	0.01673	0.69
ENSG00000167083	GNGT2	G protein subunit gamma transducin 2 [Source:HGNC Symbol;Acc:HGNC:4412]	0.01676	-0.8731
ENSG00000116690	PRG4	proteoglycan 4 [Source:HGNC Symbol;Acc:HGNC:9364]	0.01694	1.065
ENSG00000099282	TSPAN15	tetraspanin 15 [Source:HGNC Symbol;Acc:HGNC:23298]	0.01695	-0.8795
ENSG00000138821	SLC39A8	solute carrier family 39 member 8 [Source:HGNC Symbol;Acc:HGNC:20862]	0.017	2.117
ENSG00000123094	RASSF8	Ras association domain family member 8 [Source:HGNC Symbol;Acc:HGNC:13232]	0.01713	0.8462
ENSG00000164096	C4orf3	chromosome 4 open reading frame 3 [Source:HGNC Symbol;Acc:HGNC:19225]	0.01715	0.6115
ENSG00000197769	MAP1LC3C	microtubule associated protein 1 light chain 3 gamma [Source:HGNC Symbol;Acc:HGNC:13353]	0.01721	1.049
ENSG00000169902	TPST1	tyrosylprotein sulfotransferase 1 [Source:HGNC Symbol;Acc:HGNC:12020]	0.01723	0.6223
ENSG00000049239	H6PD	hexose-6-phosphate dehydrogenase/glucose 1-dehydrogenase [Source:HGNC Symbol;Acc:HGNC:4795]	0.01723	0.5735
ENSG00000115657	ABCB6	ATP binding cassette subfamily B member 6 (Langereis blood group) [Source:HGNC Symbol;Acc:HGNC:47]	0.01725	0.6356
ENSG00000100596	SPTLC2	serine palmitoyltransferase long chain base subunit 2 [Source:HGNC Symbol;Acc:HGNC:11278]	0.01727	-0.604
ENSG00000164764	SBSPON	somatomedin B and thrombospondin type 1 domain containing [Source:HGNC Symbol;Acc:HGNC:30362]	0.01728	-5.074
ENSG00000114698	PLSCR4	phospholipid scramblase 4 [Source:HGNC Symbol;Acc:HGNC:16497]	0.01731	0.8289
ENSG00000101493	ZNF516	zinc finger protein 516 [Source:HGNC Symbol;Acc:HGNC:28990]	0.01731	-0.5232
ENSG00000229637	PRAC2	prostate cancer susceptibility candidate 2 [Source:HGNC Symbol;Acc:HGNC:30143]	0.01736	-1.239
ENSG00000105711	SCN1B	sodium voltage-gated channel beta subunit 1 [Source:HGNC Symbol;Acc:HGNC:10586]	0.01761	-0.9414
ENSG00000154864	PIEZO2	piezo type mechanosensitive ion channel component 2 [Source:HGNC Symbol;Acc:HGNC:26270]	0.0177	-2.015
ENSG00000148655	LRMDA	leucine rich melanocyte differentiation associated [Source:HGNC Symbol;Acc:HGNC:23405]	0.01787	1.282
ENSG00000105246	EBI3	Epstein-Barr virus induced 3 [Source:HGNC Symbol;Acc:HGNC:3129]	0.0179	-0.8646
ENSG00000121064	SCPEP1	serine carboxypeptidase 1 [Source:HGNC Symbol;Acc:HGNC:29507]	0.01793	0.5685
ENSG00000100196	KDELR3	KDEL endoplasmic reticulum protein retention receptor 3 [Source:HGNC Symbol;Acc:HGNC:6306]	0.01793	-0.6099
ENSG00000183914	DNAH2	dynein axonemal heavy chain 2 [Source:HGNC Symbol;Acc:HGNC:2948]	0.01793	-0.7936
ENSG00000128052	KDR	kinase insert domain receptor [Source:HGNC Symbol;Acc:HGNC:6307]	0.018	0.8812
ENSG00000145431	PDGFC	platelet derived growth factor C [Source:HGNC Symbol;Acc:HGNC:8801]	0.01804	-1.052
ENSG00000106976	DNM1	dynamin 1 [Source:HGNC Symbol;Acc:HGNC:2972]	0.01811	0.8854
ENSG00000114771	AADAC	arylacetamide deacetylase [Source:HGNC Symbol;Acc:HGNC:17]	0.01815	0.8024
ENSG00000182870	GALNT9	polypeptide N-acetylgalactosaminyltransferase 9 [Source:HGNC Symbol;Acc:HGNC:4131]	0.0183	-0.6048
ENSG00000162614	NEXN	nexilin F-actin binding protein [Source:HGNC Symbol;Acc:HGNC:29557]	0.01834	-0.6574
ENSG00000184922	FMNL1	formin like 1 [Source:HGNC Symbol;Acc:HGNC:1212]	0.01837	-1.417
ENSG00000125166	GOT2	glutamic-oxaloacetic transaminase 2 [Source:HGNC Symbol;Acc:HGNC:4433]	0.01842	-0.7872
ENSG00000197728	RPS26	ribosomal protein S26 [Source:HGNC Symbol;Acc:HGNC:10414]	0.01843	-0.9749
ENSG00000179300	RTL3	retrotransposon Gag like 3 [Source:HGNC Symbol;Acc:HGNC:22997]	0.01845	-1.415
ENSG00000163947	ARHGEF3	Rho guanine nucleotide exchange factor 3 [Source:HGNC Symbol;Acc:HGNC:683]	0.01848	1.259
ENSG00000115594	IL1R1	interleukin 1 receptor type 1 [Source:HGNC Symbol;Acc:HGNC:5993]	0.0185	1.311
ENSG00000147408	CSGALNACT1	chondroitin sulfate N-acetylgalactosaminyltransferase 1 [Source:HGNC Symbol;Acc:HGNC:24290]	0.01861	1.722
ENSG00000173239	LIPM	lipase family member M [Source:HGNC Symbol;Acc:HGNC:23455]	0.01877	1.141
ENSG00000157399	ARSE	arylsulfatase E (chondrodysplasia punctata 1) [Source:HGNC Symbol;Acc:HGNC:719]	0.0188	-2.085
ENSG00000178573	MAF	MAF bZIP transcription factor [Source:HGNC Symbol;Acc:HGNC:6776]	0.01891	-2.057
ENSG00000076770	MBNL3	muscleblind like splicing regulator 3 [Source:HGNC Symbol;Acc:HGNC:20564]	0.01906	1.173
ENSG00000182492	BGN	biglycan [Source:HGNC Symbol;Acc:HGNC:1044]	0.01907	-1.009
ENSG00000105855	ITGB8	integrin subunit beta 8 [Source:HGNC Symbol;Acc:HGNC:6163]	0.0191	1.665
ENSG00000125945	ZNF436	zinc finger protein 436 [Source:HGNC Symbol;Acc:HGNC:20814]	0.01911	0.5852
ENSG00000136944	LMX1B	LIM homeobox transcription factor 1 beta [Source:HGNC Symbol;Acc:HGNC:6654]	0.01918	2.255
ENSG00000135862	LAMC1	laminin subunit gamma 1 [Source:HGNC Symbol;Acc:HGNC:6492]	0.01921	0.9702
ENSG00000147459	DOCK5	dedicator of cytokinesis 5 [Source:HGNC Symbol;Acc:HGNC:23476]	0.01925	-0.6227
ENSG00000185274	WBSCR17	Williams-Beuren syndrome chromosome region 17 [Source:HGNC Symbol;Acc:HGNC:16347]	0.01928	0.7181
ENSG00000205002	AARD	alanine and arginine rich domain containing protein [Source:HGNC Symbol;Acc:HGNC:33842]	0.01928	-2.47
ENSG00000102755	FLT1	fms related tyrosine kinase 1 [Source:HGNC Symbol;Acc:HGNC:3763]	0.01935	-3.28
ENSG00000156463	SH3RF2	SH3 domain containing ring finger 2 [Source:HGNC Symbol;Acc:HGNC:26299]	0.01939	-0.9399
ENSG00000163629	PTPN13	protein tyrosine phosphatase, non-receptor type 13 [Source:HGNC Symbol;Acc:HGNC:9646]	0.0194	0.5869
ENSG00000154258	ABCA9	ATP binding cassette subfamily A member 9 [Source:HGNC Symbol;Acc:HGNC:39]	0.01943	2.447
ENSG00000169122	FAM110B	family with sequence similarity 110 member B [Source:HGNC Symbol;Acc:HGNC:28587]	0.01959	0.6145
ENSG00000141052	MYOCD	myocardin [Source:HGNC Symbol;Acc:HGNC:16067]	0.01959	-3.767
ENSG00000109452	INPP4B	inositol polyphosphate-4-phosphatase type II B [Source:HGNC Symbol;Acc:HGNC:6075]	0.0196	-1.623
ENSG00000121060	TRIM25	tripartite motif containing 25 [Source:HGNC Symbol;Acc:HGNC:12932]	0.01975	0.5328
ENSG00000165140	FBP1	fructose-bisphosphatase 1 [Source:HGNC Symbol;Acc:HGNC:3606]	0.0198	-1.314
ENSG00000173848	NET1	neuroepithelial cell transforming 1 [Source:HGNC Symbol;Acc:HGNC:14592]	0.01984	-1.289
ENSG00000204604	ZNF468	zinc finger protein 468 [Source:HGNC Symbol;Acc:HGNC:33105]	0.02002	0.863
ENSG00000011105	TSPAN9	tetraspanin 9 [Source:HGNC Symbol;Acc:HGNC:21640]	0.02015	-1.007
ENSG00000066629	EML1	echinoderm microtubule associated protein like 1 [Source:HGNC Symbol;Acc:HGNC:3330]	0.02017	0.6181
ENSG00000079459	FDFT1	farnesyl-diphosphate farnesyltransferase 1 [Source:HGNC Symbol;Acc:HGNC:3629]	0.02019	-0.6729
ENSG00000174951	FUT1	fucosyltransferase 1 (H blood group) [Source:HGNC Symbol;Acc:HGNC:4012]	0.02021	-0.7899
ENSG00000111424	VDR	vitamin D (1,25- dihydroxyvitamin D3) receptor [Source:HGNC Symbol;Acc:HGNC:12679]	0.0204	0.6836
ENSG00000155093	PTPRN2	protein tyrosine phosphatase, receptor type N2 [Source:HGNC Symbol;Acc:HGNC:9677]	0.02045	-1.173
ENSG00000170962	PDGFD	platelet derived growth factor D [Source:HGNC Symbol;Acc:HGNC:30620]	0.02049	2.397
ENSG00000151883	PARP8	poly(ADP-ribose) polymerase family member 8 [Source:HGNC Symbol;Acc:HGNC:26124]	0.02056	-1.251
ENSG00000179859	AC104581.1		0.02058	-1.035
ENSG00000174938	SEZ6L2	seizure related 6 homolog like 2 [Source:HGNC Symbol;Acc:HGNC:30844]	0.02059	-1.645
ENSG00000104177	MYEF2	myelin expression factor 2 [Source:HGNC Symbol;Acc:HGNC:17940]	0.02079	-1.316
ENSG00000165071	TMEM71	transmembrane protein 71 [Source:HGNC Symbol;Acc:HGNC:26572]	0.02079	-1.35
ENSG00000179715	PCED1B	PC-esterase domain containing 1B [Source:HGNC Symbol;Acc:HGNC:28255]	0.02083	-1.036
ENSG00000106565	TMEM176B	transmembrane protein 176B [Source:HGNC Symbol;Acc:HGNC:29596]	0.02092	4.55
ENSG00000151729	SLC25A4	solute carrier family 25 member 4 [Source:HGNC Symbol;Acc:HGNC:10990]	0.02095	-1.077
ENSG00000133816	MICAL2	microtubule associated monooxygenase, calponin and LIM domain containing 2 [Source:HGNC Symbol;Acc:HGNC:24693]	0.02107	-0.9617
ENSG00000109272	PF4V1	platelet factor 4 variant 1 [Source:HGNC Symbol;Acc:HGNC:8862]	0.02108	0.8014
ENSG00000166562	SEC11C	SEC11 homolog C, signal peptidase complex subunit [Source:HGNC Symbol;Acc:HGNC:23400]	0.02108	-0.9325
ENSG00000181690	PLAG1	PLAG1 zinc finger [Source:HGNC Symbol;Acc:HGNC:9045]	0.0211	0.5997
ENSG00000114529	C3orf52	chromosome 3 open reading frame 52 [Source:HGNC Symbol;Acc:HGNC:26255]	0.02139	-1.37
ENSG00000050730	TNIP3	TNFAIP3 interacting protein 3 [Source:HGNC Symbol;Acc:HGNC:19315]	0.02149	1.679
ENSG00000157551	KCNJ15	potassium voltage-gated channel subfamily J member 15 [Source:HGNC Symbol;Acc:HGNC:6261]	0.02159	1.806
ENSG00000137502	RAB30	RAB30, member RAS oncogene family [Source:HGNC Symbol;Acc:HGNC:9770]	0.02159	0.6064
ENSG00000059804	SLC2A3	solute carrier family 2 member 3 [Source:HGNC Symbol;Acc:HGNC:11007]	0.02175	0.7757
ENSG00000158806	NPM2	nucleophosmin/nucleoplasmin 2 [Source:HGNC Symbol;Acc:HGNC:7930]	0.02176	-0.5856
ENSG00000183160	TMEM119	transmembrane protein 119 [Source:HGNC Symbol;Acc:HGNC:27884]	0.02189	0.8882
ENSG00000175567	UCP2	uncoupling protein 2 [Source:HGNC Symbol;Acc:HGNC:12518]	0.02208	-2.77
ENSG00000040608	RTN4R	reticulon 4 receptor [Source:HGNC Symbol;Acc:HGNC:18601]	0.02212	-0.666
ENSG00000170396	ZNF804A	zinc finger protein 804A [Source:HGNC Symbol;Acc:HGNC:21711]	0.02215	1.914
ENSG00000136026	CKAP4	cytoskeleton associated protein 4 [Source:HGNC Symbol;Acc:HGNC:16991]	0.02216	-0.5199
ENSG00000131152	AC010531.1		0.02221	0.58
ENSG00000114279	FGF12	fibroblast growth factor 12 [Source:HGNC Symbol;Acc:HGNC:3668]	0.02227	0.8462
ENSG00000169126	ARMC4	armadillo repeat containing 4 [Source:HGNC Symbol;Acc:HGNC:25583]	0.02242	-1.608
ENSG00000197632	SERPINB2	serpin family B member 2 [Source:HGNC Symbol;Acc:HGNC:8584]	0.02243	2.854
ENSG00000203685	STUM	stum, mechanosensory transduction mediator homolog [Source:HGNC Symbol;Acc:HGNC:30491]	0.02243	1.225
ENSG00000128602	SMO	smoothened, frizzled class receptor [Source:HGNC Symbol;Acc:HGNC:11119]	0.02246	-0.979
ENSG00000147535	PLPP5	phospholipid phosphatase 5 [Source:HGNC Symbol;Acc:HGNC:25026]	0.0227	-0.6873
ENSG00000188613	NANOS1	nanos C2HC-type zinc finger 1 [Source:HGNC Symbol;Acc:HGNC:23044]	0.02272	1.118
ENSG00000165887	ANKRD2	ankyrin repeat domain 2 [Source:HGNC Symbol;Acc:HGNC:495]	0.02273	-1.327
ENSG00000104888	SLC17A7	solute carrier family 17 member 7 [Source:HGNC Symbol;Acc:HGNC:16704]	0.02283	0.9268
ENSG00000127838	PNKD	paroxysmal nonkinesigenic dyskinesia [Source:HGNC Symbol;Acc:HGNC:9153]	0.02287	-0.8925
ENSG00000145287	PLAC8	placenta specific 8 [Source:HGNC Symbol;Acc:HGNC:19254]	0.02291	-1.238
ENSG00000171522	PTGER4	prostaglandin E receptor 4 [Source:HGNC Symbol;Acc:HGNC:9596]	0.02292	1.304
ENSG00000203727	SAMD5	sterile alpha motif domain containing 5 [Source:HGNC Symbol;Acc:HGNC:21180]	0.02302	-3.406
ENSG00000246705	H2AFJ	H2A histone family member J [Source:HGNC Symbol;Acc:HGNC:14456]	0.02304	-0.5868
ENSG00000108342	CSF3	colony stimulating factor 3 [Source:HGNC Symbol;Acc:HGNC:2438]	0.0231	1.485
ENSG00000135905	DOCK10	dedicator of cytokinesis 10 [Source:HGNC Symbol;Acc:HGNC:23479]	0.0231	-0.8987
ENSG00000189060	H1F0	H1 histone family member 0 [Source:HGNC Symbol;Acc:HGNC:4714]	0.02311	-0.5546
ENSG00000168955	TM4SF20	transmembrane 4 L six family member 20 [Source:HGNC Symbol;Acc:HGNC:26230]	0.02315	1.35
ENSG00000101265	RASSF2	Ras association domain family member 2 [Source:HGNC Symbol;Acc:HGNC:9883]	0.0232	1.173
ENSG00000171533	MAP6	microtubule associated protein 6 [Source:HGNC Symbol;Acc:HGNC:6868]	0.02332	-1.345
ENSG00000147224	PRPS1	phosphoribosyl pyrophosphate synthetase 1 [Source:HGNC Symbol;Acc:HGNC:9462]	0.02333	1.062
ENSG00000123689	G0S2	G0/G1 switch 2 [Source:HGNC Symbol;Acc:HGNC:30229]	0.02338	-2.229
ENSG00000173626	TRAPPC3L	trafficking protein particle complex 3 like [Source:HGNC Symbol;Acc:HGNC:21090]	0.02339	-0.7687
ENSG00000215883	CYB5RL	cytochrome b5 reductase like [Source:HGNC Symbol;Acc:HGNC:32220]	0.02343	0.6769
ENSG00000144802	NFKBIZ	NFKB inhibitor zeta [Source:HGNC Symbol;Acc:HGNC:29805]	0.02347	0.6379
ENSG00000162407	PLPP3	phospholipid phosphatase 3 [Source:HGNC Symbol;Acc:HGNC:9229]	0.02348	2.008
ENSG00000134243	SORT1	sortilin 1 [Source:HGNC Symbol;Acc:HGNC:11186]	0.02359	-1.424
ENSG00000198732	SMOC1	SPARC related modular calcium binding 1 [Source:HGNC Symbol;Acc:HGNC:20318]	0.02362	0.8344
ENSG00000239887	C1orf226	chromosome 1 open reading frame 226 [Source:HGNC Symbol;Acc:HGNC:34351]	0.0238	-2.065
ENSG00000111057	KRT18	keratin 18 [Source:HGNC Symbol;Acc:HGNC:6430]	0.02388	-4.13
ENSG00000164161	HHIP	hedgehog interacting protein [Source:HGNC Symbol;Acc:HGNC:14866]	0.02403	-1.931
ENSG00000170017	ALCAM	activated leukocyte cell adhesion molecule [Source:HGNC Symbol;Acc:HGNC:400]	0.02416	-0.7319
ENSG00000167972	ABCA3	ATP binding cassette subfamily A member 3 [Source:HGNC Symbol;Acc:HGNC:33]	0.02419	-1.624
ENSG00000113739	STC2	stanniocalcin 2 [Source:HGNC Symbol;Acc:HGNC:11374]	0.0242	1.084
ENSG00000163235	TGFA	transforming growth factor alpha [Source:HGNC Symbol;Acc:HGNC:11765]	0.02436	1.425
ENSG00000171346	KRT15	keratin 15 [Source:HGNC Symbol;Acc:HGNC:6421]	0.02444	-1.754
ENSG00000072041	SLC6A15	solute carrier family 6 member 15 [Source:HGNC Symbol;Acc:HGNC:13621]	0.02459	1.419
ENSG00000144026	ZNF514	zinc finger protein 514 [Source:HGNC Symbol;Acc:HGNC:25894]	0.02459	0.5549
ENSG00000198729	PPP1R14C	protein phosphatase 1 regulatory inhibitor subunit 14C [Source:HGNC Symbol;Acc:HGNC:14952]	0.02465	-1.449
ENSG00000198695	MT-ND6	mitochondrially encoded NADH:ubiquinone oxidoreductase core subunit 6 [Source:HGNC Symbol;Acc:HGNC:7462]	0.02472	-0.5597
ENSG00000142949	PTPRF	protein tyrosine phosphatase, receptor type F [Source:HGNC Symbol;Acc:HGNC:9670]	0.02482	-0.6109
ENSG00000197646	PDCD1LG2	programmed cell death 1 ligand 2 [Source:HGNC Symbol;Acc:HGNC:18731]	0.02484	-1.137
ENSG00000085871	MGST2	microsomal glutathione S-transferase 2 [Source:HGNC Symbol;Acc:HGNC:7063]	0.02496	-0.9983
ENSG00000198483	ANKRD35	ankyrin repeat domain 35 [Source:HGNC Symbol;Acc:HGNC:26323]	0.02499	-0.9762
ENSG00000244274	DBNDD2	dysbindin domain containing 2 [Source:HGNC Symbol;Acc:HGNC:15881]	0.02502	-1.419
ENSG00000270249	AC093668.1		0.02503	1.16
ENSG00000171368	TPPP	tubulin polymerization promoting protein [Source:HGNC Symbol;Acc:HGNC:24164]	0.02506	-0.5694
ENSG00000077063	CTTNBP2	cortactin binding protein 2 [Source:HGNC Symbol;Acc:HGNC:15679]	0.02513	0.7276
ENSG00000125378	BMP4	bone morphogenetic protein 4 [Source:HGNC Symbol;Acc:HGNC:1071]	0.02513	-3.186
ENSG00000115415	STAT1	signal transducer and activator of transcription 1 [Source:HGNC Symbol;Acc:HGNC:11362]	0.02518	1.128
ENSG00000173334	TRIB1	tribbles pseudokinase 1 [Source:HGNC Symbol;Acc:HGNC:16891]	0.0252	-0.8221
ENSG00000132170	PPARG	peroxisome proliferator activated receptor gamma [Source:HGNC Symbol;Acc:HGNC:9236]	0.02523	1.063
ENSG00000198933	TBKBP1	TBK1 binding protein 1 [Source:HGNC Symbol;Acc:HGNC:30140]	0.02529	0.6068
ENSG00000137699	TRIM29	tripartite motif containing 29 [Source:HGNC Symbol;Acc:HGNC:17274]	0.02531	-1.087
ENSG00000123983	ACSL3	acyl-CoA synthetase long-chain family member 3 [Source:HGNC Symbol;Acc:HGNC:3570]	0.02532	-0.5802
ENSG00000142623	PADI1	peptidyl arginine deiminase 1 [Source:HGNC Symbol;Acc:HGNC:18367]	0.02536	-1.889
ENSG00000163637	PRICKLE2	prickle planar cell polarity protein 2 [Source:HGNC Symbol;Acc:HGNC:20340]	0.02541	0.5351
ENSG00000197183	NOL4L	nucleolar protein 4 like [Source:HGNC Symbol;Acc:HGNC:16106]	0.02553	-0.6876
ENSG00000080709	KCNN2	potassium calcium-activated channel subfamily N member 2 [Source:HGNC Symbol;Acc:HGNC:6291]	0.02563	-3.623
ENSG00000023909	GCLM	glutamate-cysteine ligase modifier subunit [Source:HGNC Symbol;Acc:HGNC:4312]	0.02566	0.6224
ENSG00000140479	PCSK6	proprotein convertase subtilisin/kexin type 6 [Source:HGNC Symbol;Acc:HGNC:8569]	0.02567	-1.767
ENSG00000117586	TNFSF4	TNF superfamily member 4 [Source:HGNC Symbol;Acc:HGNC:11934]	0.02574	-1.059
ENSG00000102996	MMP15	matrix metallopeptidase 15 [Source:HGNC Symbol;Acc:HGNC:7161]	0.02575	-1.477
ENSG00000099260	PALMD	palmdelphin [Source:HGNC Symbol;Acc:HGNC:15846]	0.02581	2.412
ENSG00000137434	C6orf52	chromosome 6 open reading frame 52 [Source:HGNC Symbol;Acc:HGNC:20881]	0.02583	-0.6379
ENSG00000095383	TBC1D2	TBC1 domain family member 2 [Source:HGNC Symbol;Acc:HGNC:18026]	0.02584	-1.211
ENSG00000139428	MMAB	methylmalonic aciduria (cobalamin deficiency) cblB type [Source:HGNC Symbol;Acc:HGNC:19331]	0.026	-0.7209
ENSG00000106809	OGN	osteoglycin [Source:HGNC Symbol;Acc:HGNC:8126]	0.02602	1.65
ENSG00000157368	IL34	interleukin 34 [Source:HGNC Symbol;Acc:HGNC:28529]	0.02606	1.956
ENSG00000160145	KALRN	kalirin, RhoGEF kinase [Source:HGNC Symbol;Acc:HGNC:4814]	0.02625	-1.876
ENSG00000143355	LHX9	LIM homeobox 9 [Source:HGNC Symbol;Acc:HGNC:14222]	0.02632	-2.106
ENSG00000125753	VASP	vasodilator-stimulated phosphoprotein [Source:HGNC Symbol;Acc:HGNC:12652]	0.02639	-0.72
ENSG00000064042	LIMCH1	LIM and calponin homology domains 1 [Source:HGNC Symbol;Acc:HGNC:29191]	0.02641	-1.46
ENSG00000113296	THBS4	thrombospondin 4 [Source:HGNC Symbol;Acc:HGNC:11788]	0.02642	2.925
ENSG00000148288	GBGT1	globoside alpha-1,3-N-acetylgalactosaminyltransferase 1 (FORS blood group) [Source:HGNC Symbol;Acc:HGNC:20460]	0.02648	-1.076
ENSG00000137691	C11orf70	chromosome 11 open reading frame 70 [Source:HGNC Symbol;Acc:HGNC:28188]	0.02652	0.884
ENSG00000154330	PGM5	phosphoglucomutase 5 [Source:HGNC Symbol;Acc:HGNC:8908]	0.02653	-3.565
ENSG00000090661	CERS4	ceramide synthase 4 [Source:HGNC Symbol;Acc:HGNC:23747]	0.02656	-2.325
ENSG00000139973	SYT16	synaptotagmin 16 [Source:HGNC Symbol;Acc:HGNC:23142]	0.02656	-2.529
ENSG00000169994	MYO7B	myosin VIIB [Source:HGNC Symbol;Acc:HGNC:7607]	0.02664	-1.262
ENSG00000182575	NXPH3	neurexophilin 3 [Source:HGNC Symbol;Acc:HGNC:8077]	0.0267	-2.198
ENSG00000089472	HEPH	hephaestin [Source:HGNC Symbol;Acc:HGNC:4866]	0.02676	1.499
ENSG00000120837	NFYB	nuclear transcription factor Y subunit beta [Source:HGNC Symbol;Acc:HGNC:7805]	0.02689	0.6138
ENSG00000183145	RIPPLY3	ripply transcriptional repressor 3 [Source:HGNC Symbol;Acc:HGNC:3047]	0.02691	-0.8161
ENSG00000138669	PRKG2	protein kinase, cGMP-dependent, type II [Source:HGNC Symbol;Acc:HGNC:9416]	0.02693	1.68
ENSG00000006128	TAC1	tachykinin precursor 1 [Source:HGNC Symbol;Acc:HGNC:11517]	0.02695	0.8953
ENSG00000146950	SHROOM2	shroom family member 2 [Source:HGNC Symbol;Acc:HGNC:630]	0.02698	-2.458
ENSG00000006788	MYH13	myosin heavy chain 13 [Source:HGNC Symbol;Acc:HGNC:7571]	0.027	-0.6414
ENSG00000101188	NTSR1	neurotensin receptor 1 [Source:HGNC Symbol;Acc:HGNC:8039]	0.02707	3.285
ENSG00000137868	STRA6	stimulated by retinoic acid 6 [Source:HGNC Symbol;Acc:HGNC:30650]	0.02715	-2.508
ENSG00000277893	SRD5A2	steroid 5 alpha-reductase 2 [Source:HGNC Symbol;Acc:HGNC:11285]	0.02715	-2.761
ENSG00000153253	SCN3A	sodium voltage-gated channel alpha subunit 3 [Source:HGNC Symbol;Acc:HGNC:10590]	0.02723	-2.292
ENSG00000019549	SNAI2	snail family transcriptional repressor 2 [Source:HGNC Symbol;Acc:HGNC:11094]	0.02736	0.7928
ENSG00000112246	SIM1	single-minded family bHLH transcription factor 1 [Source:HGNC Symbol;Acc:HGNC:10882]	0.02743	-2.08
ENSG00000270672	MTRNR2L6	MT-RNR2-like 6 [Source:HGNC Symbol;Acc:HGNC:37163]	0.02748	-1.629
ENSG00000164823	OSGIN2	oxidative stress induced growth inhibitor family member 2 [Source:HGNC Symbol;Acc:HGNC:1355]	0.0275	-0.6465
ENSG00000137571	SLCO5A1	solute carrier organic anion transporter family member 5A1 [Source:HGNC Symbol;Acc:HGNC:19046]	0.02759	-0.875
ENSG00000036672	USP2	ubiquitin specific peptidase 2 [Source:HGNC Symbol;Acc:HGNC:12618]	0.0277	-1.59
ENSG00000068383	INPP5A	inositol polyphosphate-5-phosphatase A [Source:HGNC Symbol;Acc:HGNC:6076]	0.02786	-0.8413
ENSG00000253958	CLDN23	claudin 23 [Source:HGNC Symbol;Acc:HGNC:17591]	0.02793	-1.182
ENSG00000137203	TFAP2A	transcription factor AP-2 alpha [Source:HGNC Symbol;Acc:HGNC:11742]	0.02793	-2.647
ENSG00000122121	XPNPEP2	X-prolyl aminopeptidase 2 [Source:HGNC Symbol;Acc:HGNC:12823]	0.02794	2.585
ENSG00000130475	FCHO1	FCH domain only 1 [Source:HGNC Symbol;Acc:HGNC:29002]	0.02804	-1.19
ENSG00000111110	PPM1H	protein phosphatase, Mg2+/Mn2+ dependent 1H [Source:HGNC Symbol;Acc:HGNC:18583]	0.02813	-2.397
ENSG00000233608	TWIST2	twist family bHLH transcription factor 2 [Source:HGNC Symbol;Acc:HGNC:20670]	0.02815	0.7589
ENSG00000016082	ISL1	ISL LIM homeobox 1 [Source:HGNC Symbol;Acc:HGNC:6132]	0.02823	-2.789
ENSG00000106823	ECM2	extracellular matrix protein 2 [Source:HGNC Symbol;Acc:HGNC:3154]	0.02826	1.883
ENSG00000179314	WSCD1	WSC domain containing 1 [Source:HGNC Symbol;Acc:HGNC:29060]	0.02826	-1.318
ENSG00000183807	FAM162B	family with sequence similarity 162 member B [Source:HGNC Symbol;Acc:HGNC:21549]	0.02835	-3.452
ENSG00000120217	CD274	CD274 molecule [Source:HGNC Symbol;Acc:HGNC:17635]	0.02836	-1.579
ENSG00000166908	PIP4K2C	phosphatidylinositol-5-phosphate 4-kinase type 2 gamma [Source:HGNC Symbol;Acc:HGNC:23786]	0.02839	-0.8871
ENSG00000165091	TMC1	transmembrane channel like 1 [Source:HGNC Symbol;Acc:HGNC:16513]	0.02843	-0.8508
ENSG00000102575	ACP5	acid phosphatase 5, tartrate resistant [Source:HGNC Symbol;Acc:HGNC:124]	0.02848	-1.652
ENSG00000162817	C1orf115	chromosome 1 open reading frame 115 [Source:HGNC Symbol;Acc:HGNC:25873]	0.02849	-2.533
ENSG00000235750	KIAA0040	KIAA0040 [Source:HGNC Symbol;Acc:HGNC:28950]	0.02851	-3.383
ENSG00000128918	ALDH1A2	aldehyde dehydrogenase 1 family member A2 [Source:HGNC Symbol;Acc:HGNC:15472]	0.02868	0.9118
ENSG00000128805	ARHGAP22	Rho GTPase activating protein 22 [Source:HGNC Symbol;Acc:HGNC:30320]	0.02868	-0.7854
ENSG00000180190	TDRP	testis development related protein [Source:HGNC Symbol;Acc:HGNC:26951]	0.02868	-1.579
ENSG00000105738	SIPA1L3	signal induced proliferation associated 1 like 3 [Source:HGNC Symbol;Acc:HGNC:23801]	0.02875	-0.9156
ENSG00000156076	WIF1	WNT inhibitory factor 1 [Source:HGNC Symbol;Acc:HGNC:18081]	0.02876	0.7305
ENSG00000138166	DUSP5	dual specificity phosphatase 5 [Source:HGNC Symbol;Acc:HGNC:3071]	0.02881	-1.328
ENSG00000188157	AGRN	agrin [Source:HGNC Symbol;Acc:HGNC:329]	0.02882	-0.8944
ENSG00000133808	MICALCL	MICAL C-terminal like [Source:HGNC Symbol;Acc:HGNC:25933]	0.02884	-0.6685
ENSG00000006453	BAIAP2L1	BAI1 associated protein 2 like 1 [Source:HGNC Symbol;Acc:HGNC:21649]	0.02886	-0.85
ENSG00000026652	AGPAT4	1-acylglycerol-3-phosphate O-acyltransferase 4 [Source:HGNC Symbol;Acc:HGNC:20885]	0.02887	0.7911
ENSG00000133639	BTG1	BTG anti-proliferation factor 1 [Source:HGNC Symbol;Acc:HGNC:1130]	0.02894	0.5242
ENSG00000169085	C8orf46	chromosome 8 open reading frame 46 [Source:HGNC Symbol;Acc:HGNC:28498]	0.02896	-1.879
ENSG00000178919	FOXE1	forkhead box E1 [Source:HGNC Symbol;Acc:HGNC:3806]	0.02896	-2.782
ENSG00000076706	MCAM	melanoma cell adhesion molecule [Source:HGNC Symbol;Acc:HGNC:6934]	0.02904	-1.492
ENSG00000267561	AC093155.3		0.02905	0.9006
ENSG00000063180	CA11	carbonic anhydrase 11 [Source:HGNC Symbol;Acc:HGNC:1370]	0.02912	-1.863
ENSG00000157483	MYO1E	myosin IE [Source:HGNC Symbol;Acc:HGNC:7599]	0.02918	0.948
ENSG00000084444	FAM234B	family with sequence similarity 234 member B [Source:HGNC Symbol;Acc:HGNC:29288]	0.02927	1.054
ENSG00000198673	FAM19A2	family with sequence similarity 19 member A2, C-C motif chemokine like [Source:HGNC Symbol;Acc:HGNC:21589]	0.02937	1.529
ENSG00000131018	SYNE1	spectrin repeat containing nuclear envelope protein 1 [Source:HGNC Symbol;Acc:HGNC:17089]	0.0294	1.076
ENSG00000196693	ZNF33B	zinc finger protein 33B [Source:HGNC Symbol;Acc:HGNC:13097]	0.0295	-0.549
ENSG00000106785	TRIM14	tripartite motif containing 14 [Source:HGNC Symbol;Acc:HGNC:16283]	0.02953	-0.8727
ENSG00000074935	TUBE1	tubulin epsilon 1 [Source:HGNC Symbol;Acc:HGNC:20775]	0.02955	0.6129
ENSG00000148426	PROSER2	proline and serine rich 2 [Source:HGNC Symbol;Acc:HGNC:23728]	0.02955	-0.9222
ENSG00000112837	TBX18	T-box 18 [Source:HGNC Symbol;Acc:HGNC:11595]	0.02956	0.934
ENSG00000080573	COL5A3	collagen type V alpha 3 chain [Source:HGNC Symbol;Acc:HGNC:14864]	0.02959	1.573
ENSG00000115297	TLX2	T-cell leukemia homeobox 2 [Source:HGNC Symbol;Acc:HGNC:5057]	0.02973	0.8434
ENSG00000049759	NEDD4L	neural precursor cell expressed, developmentally down-regulated 4-like, E3 ubiquitin protein ligase [Source:HGNC Symbol;Acc:HGNC:7728]	0.02987	-1.791
ENSG00000197457	STMN3	stathmin 3 [Source:HGNC Symbol;Acc:HGNC:15926]	0.03001	-2.025
ENSG00000185519	FAM131C	family with sequence similarity 131 member C [Source:HGNC Symbol;Acc:HGNC:26717]	0.03003	-0.8704
ENSG00000102547	CAB39L	calcium binding protein 39 like [Source:HGNC Symbol;Acc:HGNC:20290]	0.03004	0.5958
ENSG00000072415	MPP5	membrane palmitoylated protein 5 [Source:HGNC Symbol;Acc:HGNC:18669]	0.03005	-0.5473
ENSG00000125864	BFSP1	beaded filament structural protein 1 [Source:HGNC Symbol;Acc:HGNC:1040]	0.03006	-1.59
ENSG00000169083	AR	androgen receptor [Source:HGNC Symbol;Acc:HGNC:644]	0.03018	-2.493
ENSG00000138606	SHF	Src homology 2 domain containing F [Source:HGNC Symbol;Acc:HGNC:25116]	0.03025	-1.647
ENSG00000205476	CCDC85C	coiled-coil domain containing 85C [Source:HGNC Symbol;Acc:HGNC:35459]	0.03034	-1.2
ENSG00000065361	ERBB3	erb-b2 receptor tyrosine kinase 3 [Source:HGNC Symbol;Acc:HGNC:3431]	0.03042	-1.562
ENSG00000158008	EXTL1	exostosin like glycosyltransferase 1 [Source:HGNC Symbol;Acc:HGNC:3515]	0.03054	-1.718
ENSG00000095752	IL11	interleukin 11 [Source:HGNC Symbol;Acc:HGNC:5966]	0.03056	-1.224
ENSG00000152078	TMEM56	transmembrane protein 56 [Source:HGNC Symbol;Acc:HGNC:26477]	0.03059	-1.428
ENSG00000150977	RILPL2	Rab interacting lysosomal protein like 2 [Source:HGNC Symbol;Acc:HGNC:28787]	0.03061	-0.6326
ENSG00000165424	ZCCHC24	zinc finger CCHC-type containing 24 [Source:HGNC Symbol;Acc:HGNC:26911]	0.03063	0.5563
ENSG00000157404	KIT	KIT proto-oncogene receptor tyrosine kinase [Source:HGNC Symbol;Acc:HGNC:6342]	0.03069	1.498
ENSG00000182798	MAGEB17	MAGE family member B17 [Source:HGNC Symbol;Acc:HGNC:17418]	0.03076	0.6959
ENSG00000169245	CXCL10	C-X-C motif chemokine ligand 10 [Source:HGNC Symbol;Acc:HGNC:10637]	0.03078	0.9007
ENSG00000188316	ENO4	enolase family member 4 [Source:HGNC Symbol;Acc:HGNC:31670]	0.03079	-0.8635
ENSG00000183762	KREMEN1	kringle containing transmembrane protein 1 [Source:HGNC Symbol;Acc:HGNC:17550]	0.03083	1.425
ENSG00000103056	SMPD3	sphingomyelin phosphodiesterase 3 [Source:HGNC Symbol;Acc:HGNC:14240]	0.03092	-0.9651
ENSG00000182836	PLCXD3	phosphatidylinositol specific phospholipase C X domain containing 3 [Source:HGNC Symbol;Acc:HGNC:31822]	0.03119	-2.419
ENSG00000110042	DTX4	deltex E3 ubiquitin ligase 4 [Source:HGNC Symbol;Acc:HGNC:29151]	0.03121	-1.783
ENSG00000101160	CTSZ	cathepsin Z [Source:HGNC Symbol;Acc:HGNC:2547]	0.03122	-0.5059
ENSG00000171189	GRIK1	glutamate ionotropic receptor kainate type subunit 1 [Source:HGNC Symbol;Acc:HGNC:4579]	0.03123	-2.257
ENSG00000108823	SGCA	sarcoglycan alpha [Source:HGNC Symbol;Acc:HGNC:10805]	0.0313	2.321
ENSG00000163864	NMNAT3	nicotinamide nucleotide adenylyltransferase 3 [Source:HGNC Symbol;Acc:HGNC:20989]	0.03132	-0.7983
ENSG00000163815	CLEC3B	C-type lectin domain family 3 member B [Source:HGNC Symbol;Acc:HGNC:11891]	0.03142	2.057
ENSG00000131737	KRT34	keratin 34 [Source:HGNC Symbol;Acc:HGNC:6452]	0.03144	-2.45
ENSG00000187678	SPRY4	sprouty RTK signaling antagonist 4 [Source:HGNC Symbol;Acc:HGNC:15533]	0.03151	-0.8958
ENSG00000165806	CASP7	caspase 7 [Source:HGNC Symbol;Acc:HGNC:1508]	0.03154	0.52
ENSG00000126803	HSPA2	heat shock protein family A (Hsp70) member 2 [Source:HGNC Symbol;Acc:HGNC:5235]	0.03158	-0.9526
ENSG00000140945	CDH13	cadherin 13 [Source:HGNC Symbol;Acc:HGNC:1753]	0.03163	-1.084
ENSG00000268400	AC008763.2		0.03167	-0.7729
ENSG00000156675	RAB11FIP1	RAB11 family interacting protein 1 [Source:HGNC Symbol;Acc:HGNC:30265]	0.0318	-1.608
ENSG00000146143	PRIM2	primase (DNA) subunit 2 [Source:HGNC Symbol;Acc:HGNC:9370]	0.03186	-0.5824
ENSG00000160190	SLC37A1	solute carrier family 37 member 1 [Source:HGNC Symbol;Acc:HGNC:11024]	0.0319	-1.768
ENSG00000184489	PTP4A3	protein tyrosine phosphatase type IVA, member 3 [Source:HGNC Symbol;Acc:HGNC:9636]	0.03209	-1.214
ENSG00000152137	HSPB8	heat shock protein family B (small) member 8 [Source:HGNC Symbol;Acc:HGNC:30171]	0.03212	-0.9108
ENSG00000106526	ACTR3C	ARP3 actin-related protein 3 homolog C [Source:HGNC Symbol;Acc:HGNC:37282]	0.0322	-1.009
ENSG00000164904	ALDH7A1	aldehyde dehydrogenase 7 family member A1 [Source:HGNC Symbol;Acc:HGNC:877]	0.03231	-0.8485
ENSG00000181195	PENK	proenkephalin [Source:HGNC Symbol;Acc:HGNC:8831]	0.03246	1.775
ENSG00000182871	COL18A1	collagen type XVIII alpha 1 chain [Source:HGNC Symbol;Acc:HGNC:2195]	0.03252	-1.579
ENSG00000159176	CSRP1	cysteine and glycine rich protein 1 [Source:HGNC Symbol;Acc:HGNC:2469]	0.03266	-1.023
ENSG00000184898	RBM43	RNA binding motif protein 43 [Source:HGNC Symbol;Acc:HGNC:24790]	0.03268	0.5057
ENSG00000064787	BCAS1	breast carcinoma amplified sequence 1 [Source:HGNC Symbol;Acc:HGNC:974]	0.03269	1.926
ENSG00000133661	SFTPD	surfactant protein D [Source:HGNC Symbol;Acc:HGNC:10803]	0.03269	-0.8041
ENSG00000268738	HSFX2	heat shock transcription factor family, X-linked 2 [Source:HGNC Symbol;Acc:HGNC:32701]	0.03269	-0.8825
ENSG00000072657	TRHDE	thyrotropin releasing hormone degrading enzyme [Source:HGNC Symbol;Acc:HGNC:30748]	0.03288	-3.379
ENSG00000164211	STARD4	StAR related lipid transfer domain containing 4 [Source:HGNC Symbol;Acc:HGNC:18058]	0.03314	-0.6249
ENSG00000171224	C10orf35	chromosome 10 open reading frame 35 [Source:HGNC Symbol;Acc:HGNC:23519]	0.03322	-1.497
ENSG00000178053	MLF1	myeloid leukemia factor 1 [Source:HGNC Symbol;Acc:HGNC:7125]	0.03327	0.5859
ENSG00000170498	KISS1	KiSS-1 metastasis-suppressor [Source:HGNC Symbol;Acc:HGNC:6341]	0.03344	-3.126
ENSG00000167306	MYO5B	myosin VB [Source:HGNC Symbol;Acc:HGNC:7603]	0.03361	-0.5279
ENSG00000153233	PTPRR	protein tyrosine phosphatase, receptor type R [Source:HGNC Symbol;Acc:HGNC:9680]	0.03361	-1.088
ENSG00000089327	FXYD5	FXYD domain containing ion transport regulator 5 [Source:HGNC Symbol;Acc:HGNC:4029]	0.03362	-0.6432
ENSG00000139679	LPAR6	lysophosphatidic acid receptor 6 [Source:HGNC Symbol;Acc:HGNC:15520]	0.03371	-2.001
ENSG00000050344	NFE2L3	nuclear factor, erythroid 2 like 3 [Source:HGNC Symbol;Acc:HGNC:7783]	0.03379	-2.484
ENSG00000256206	AC018523.2		0.03387	-0.896
ENSG00000162267	ITIH3	inter-alpha-trypsin inhibitor heavy chain 3 [Source:HGNC Symbol;Acc:HGNC:6168]	0.034	-1.102
ENSG00000117245	KIF17	kinesin family member 17 [Source:HGNC Symbol;Acc:HGNC:19167]	0.03401	-1.605
ENSG00000152580	IGSF10	immunoglobulin superfamily member 10 [Source:HGNC Symbol;Acc:HGNC:26384]	0.03412	2.953
ENSG00000117394	SLC2A1	solute carrier family 2 member 1 [Source:HGNC Symbol;Acc:HGNC:11005]	0.03428	-1.292
ENSG00000174945	AMZ1	archaelysin family metallopeptidase 1 [Source:HGNC Symbol;Acc:HGNC:22231]	0.03431	-1.345
ENSG00000213214	ARHGEF35	Rho guanine nucleotide exchange factor 35 [Source:HGNC Symbol;Acc:HGNC:33846]	0.03439	0.8319
ENSG00000162706	CADM3	cell adhesion molecule 3 [Source:HGNC Symbol;Acc:HGNC:17601]	0.0344	-3.626
ENSG00000135074	ADAM19	ADAM metallopeptidase domain 19 [Source:HGNC Symbol;Acc:HGNC:197]	0.03442	-1.036
ENSG00000198929	NOS1AP	nitric oxide synthase 1 adaptor protein [Source:HGNC Symbol;Acc:HGNC:16859]	0.0346	-0.7049
ENSG00000169777	TAS2R1	taste 2 receptor member 1 [Source:HGNC Symbol;Acc:HGNC:14909]	0.03466	0.7759
ENSG00000183346	C10orf107	chromosome 10 open reading frame 107 [Source:HGNC Symbol;Acc:HGNC:28678]	0.03475	-1.463
ENSG00000110811	P3H3	prolyl 3-hydroxylase 3 [Source:HGNC Symbol;Acc:HGNC:19318]	0.03481	-0.5662
ENSG00000114923	SLC4A3	solute carrier family 4 member 3 [Source:HGNC Symbol;Acc:HGNC:11029]	0.03484	-0.9484
ENSG00000134775	FHOD3	formin homology 2 domain containing 3 [Source:HGNC Symbol;Acc:HGNC:26178]	0.03495	-0.6814
ENSG00000151151	IPMK	inositol polyphosphate multikinase [Source:HGNC Symbol;Acc:HGNC:20739]	0.03513	0.8882
ENSG00000167100	SAMD14	sterile alpha motif domain containing 14 [Source:HGNC Symbol;Acc:HGNC:27312]	0.03515	-1.113
ENSG00000102554	KLF5	Kruppel like factor 5 [Source:HGNC Symbol;Acc:HGNC:6349]	0.03517	-1.485
ENSG00000021645	NRXN3	neurexin 3 [Source:HGNC Symbol;Acc:HGNC:8010]	0.03518	-1.759
ENSG00000168542	COL3A1	collagen type III alpha 1 chain [Source:HGNC Symbol;Acc:HGNC:2201]	0.03524	1.414
ENSG00000160888	IER2	immediate early response 2 [Source:HGNC Symbol;Acc:HGNC:28871]	0.03544	-0.5582
ENSG00000183873	SCN5A	sodium voltage-gated channel alpha subunit 5 [Source:HGNC Symbol;Acc:HGNC:10593]	0.0355	-1.451
ENSG00000102837	OLFM4	olfactomedin 4 [Source:HGNC Symbol;Acc:HGNC:17190]	0.0355	-3.035
ENSG00000139350	NEDD1	neural precursor cell expressed, developmentally down-regulated 1 [Source:HGNC Symbol;Acc:HGNC:7723]	0.03555	-0.716
ENSG00000196131	VN1R2	vomeronasal 1 receptor 2 [Source:HGNC Symbol;Acc:HGNC:19872]	0.03564	0.5512
ENSG00000132481	TRIM47	tripartite motif containing 47 [Source:HGNC Symbol;Acc:HGNC:19020]	0.03587	1.024
ENSG00000171444	MCC	mutated in colorectal cancers [Source:HGNC Symbol;Acc:HGNC:6935]	0.03589	0.7828
ENSG00000170571	EMB	embigin [Source:HGNC Symbol;Acc:HGNC:30465]	0.03607	-3.236
ENSG00000112186	CAP2	CAP, adenylate cyclase-associated protein, 2 (yeast) [Source:HGNC Symbol;Acc:HGNC:20039]	0.03614	-0.8606
ENSG00000150054	MPP7	membrane palmitoylated protein 7 [Source:HGNC Symbol;Acc:HGNC:26542]	0.03616	-1.435
ENSG00000144645	OSBPL10	oxysterol binding protein like 10 [Source:HGNC Symbol;Acc:HGNC:16395]	0.03624	-1.574
ENSG00000176463	SLCO3A1	solute carrier organic anion transporter family member 3A1 [Source:HGNC Symbol;Acc:HGNC:10952]	0.0363	0.6494
ENSG00000164292	RHOBTB3	Rho related BTB domain containing 3 [Source:HGNC Symbol;Acc:HGNC:18757]	0.03634	0.6484
ENSG00000131773	KHDRBS3	KH RNA binding domain containing, signal transduction associated 3 [Source:HGNC Symbol;Acc:HGNC:18117]	0.03641	-1.366
ENSG00000189420	ZFP92	ZFP92 zinc finger protein [Source:HGNC Symbol;Acc:HGNC:12865]	0.03652	-1.466
ENSG00000064300	NGFR	nerve growth factor receptor [Source:HGNC Symbol;Acc:HGNC:7809]	0.03664	2.524
ENSG00000125848	FLRT3	fibronectin leucine rich transmembrane protein 3 [Source:HGNC Symbol;Acc:HGNC:3762]	0.0367	-1.175
ENSG00000198223	CSF2RA	colony stimulating factor 2 receptor alpha subunit [Source:HGNC Symbol;Acc:HGNC:2435]	0.03676	-1.027
ENSG00000219438	FAM19A5	family with sequence similarity 19 member A5, C-C motif chemokine like [Source:HGNC Symbol;Acc:HGNC:21592]	0.0369	1.69
ENSG00000131669	NINJ1	ninjurin 1 [Source:HGNC Symbol;Acc:HGNC:7824]	0.03696	-0.8827
ENSG00000146674	IGFBP3	insulin like growth factor binding protein 3 [Source:HGNC Symbol;Acc:HGNC:5472]	0.03713	1.194
ENSG00000136560	TANK	TRAF family member associated NFKB activator [Source:HGNC Symbol;Acc:HGNC:11562]	0.03714	0.5338
ENSG00000138378	STAT4	signal transducer and activator of transcription 4 [Source:HGNC Symbol;Acc:HGNC:11365]	0.03717	1.377
ENSG00000143106	PSMA5	proteasome subunit alpha 5 [Source:HGNC Symbol;Acc:HGNC:9534]	0.03725	-1.017
ENSG00000118503	TNFAIP3	TNF alpha induced protein 3 [Source:HGNC Symbol;Acc:HGNC:11896]	0.0374	0.9922
ENSG00000052802	MSMO1	methylsterol monooxygenase 1 [Source:HGNC Symbol;Acc:HGNC:10545]	0.03758	-0.5478
ENSG00000256222	MTRNR2L3	MT-RNR2-like 3 [Source:HGNC Symbol;Acc:HGNC:37157]	0.03758	-1.358
ENSG00000159387	IRX6	iroquois homeobox 6 [Source:HGNC Symbol;Acc:HGNC:14675]	0.03761	0.6378
ENSG00000005810	MYCBP2	MYC binding protein 2, E3 ubiquitin protein ligase [Source:HGNC Symbol;Acc:HGNC:23386]	0.03767	0.956
ENSG00000159200	RCAN1	regulator of calcineurin 1 [Source:HGNC Symbol;Acc:HGNC:3040]	0.03771	-0.7882
ENSG00000180660	MAB21L1	mab-21 like 1 [Source:HGNC Symbol;Acc:HGNC:6757]	0.03774	-2.036
ENSG00000203780	FANK1	fibronectin type III and ankyrin repeat domains 1 [Source:HGNC Symbol;Acc:HGNC:23527]	0.03781	1.058
ENSG00000107295	SH3GL2	SH3 domain containing GRB2 like 2, endophilin A1 [Source:HGNC Symbol;Acc:HGNC:10831]	0.03785	-2.508
ENSG00000172346	CSDC2	cold shock domain containing C2 [Source:HGNC Symbol;Acc:HGNC:30359]	0.03786	-2.317
ENSG00000116133	DHCR24	24-dehydrocholesterol reductase [Source:HGNC Symbol;Acc:HGNC:2859]	0.03787	-1.053
ENSG00000151364	KCTD14	potassium channel tetramerization domain containing 14 [Source:HGNC Symbol;Acc:HGNC:23295]	0.03793	-1.344
ENSG00000141198	TOM1L1	target of myb1 like 1 membrane trafficking protein [Source:HGNC Symbol;Acc:HGNC:11983]	0.03806	-1.141
ENSG00000087116	ADAMTS2	ADAM metallopeptidase with thrombospondin type 1 motif 2 [Source:HGNC Symbol;Acc:HGNC:218]	0.03808	0.6472
ENSG00000178922	HYI	hydroxypyruvate isomerase (putative) [Source:HGNC Symbol;Acc:HGNC:26948]	0.03811	-0.934
ENSG00000076554	TPD52	tumor protein D52 [Source:HGNC Symbol;Acc:HGNC:12005]	0.03821	-2.75
ENSG00000198440	ZNF583	zinc finger protein 583 [Source:HGNC Symbol;Acc:HGNC:26427]	0.03827	0.643
ENSG00000150594	ADRA2A	adrenoceptor alpha 2A [Source:HGNC Symbol;Acc:HGNC:281]	0.0383	1.458
ENSG00000170955	CAVIN3	caveolae associated protein 3 [Source:HGNC Symbol;Acc:HGNC:9400]	0.03832	-0.6884
ENSG00000159403	C1R	complement C1r [Source:HGNC Symbol;Acc:HGNC:1246]	0.03835	0.7745
ENSG00000166145	SPINT1	serine peptidase inhibitor, Kunitz type 1 [Source:HGNC Symbol;Acc:HGNC:11246]	0.03841	-2.096
ENSG00000057657	PRDM1	PR/SET domain 1 [Source:HGNC Symbol;Acc:HGNC:9346]	0.03842	-0.6722
ENSG00000268744	AC008758.4		0.03844	-0.6388
ENSG00000128266	GNAZ	G protein subunit alpha z [Source:HGNC Symbol;Acc:HGNC:4395]	0.03845	-2.222
ENSG00000153250	RBMS1	RNA binding motif single stranded interacting protein 1 [Source:HGNC Symbol;Acc:HGNC:9907]	0.03848	0.5465
ENSG00000183454	GRIN2A	glutamate ionotropic receptor NMDA type subunit 2A [Source:HGNC Symbol;Acc:HGNC:4585]	0.03853	1.261
ENSG00000119865	CNRIP1	cannabinoid receptor interacting protein 1 [Source:HGNC Symbol;Acc:HGNC:24546]	0.03884	-0.6163
ENSG00000162650	ATXN7L2	ataxin 7 like 2 [Source:HGNC Symbol;Acc:HGNC:28713]	0.03884	-1.663
ENSG00000188153	COL4A5	collagen type IV alpha 5 chain [Source:HGNC Symbol;Acc:HGNC:2207]	0.03886	1.665
ENSG00000135312	HTR1B	5-hydroxytryptamine receptor 1B [Source:HGNC Symbol;Acc:HGNC:5287]	0.03887	-0.6145
ENSG00000182272	B4GALNT4	beta-1,4-N-acetyl-galactosaminyltransferase 4 [Source:HGNC Symbol;Acc:HGNC:26315]	0.03887	-1.141
ENSG00000034971	MYOC	myocilin [Source:HGNC Symbol;Acc:HGNC:7610]	0.03901	1.766
ENSG00000188191	PRKAR1B	protein kinase cAMP-dependent type I regulatory subunit beta [Source:HGNC Symbol;Acc:HGNC:9390]	0.03921	-0.7745
ENSG00000151320	AKAP6	A-kinase anchoring protein 6 [Source:HGNC Symbol;Acc:HGNC:376]	0.03939	-2.062
ENSG00000145555	MYO10	myosin X [Source:HGNC Symbol;Acc:HGNC:7593]	0.03941	-0.5782
ENSG00000259207	ITGB3	integrin subunit beta 3 [Source:HGNC Symbol;Acc:HGNC:6156]	0.03943	1.13
ENSG00000115548	KDM3A	lysine demethylase 3A [Source:HGNC Symbol;Acc:HGNC:20815]	0.03945	0.5458
ENSG00000133256	PDE6B	phosphodiesterase 6B [Source:HGNC Symbol;Acc:HGNC:8786]	0.03962	-1.016
ENSG00000212901	KRTAP3-1	keratin associated protein 3-1 [Source:HGNC Symbol;Acc:HGNC:16778]	0.03963	-1.764
ENSG00000067177	PHKA1	phosphorylase kinase regulatory subunit alpha 1 [Source:HGNC Symbol;Acc:HGNC:8925]	0.03968	-1.907
ENSG00000002933	TMEM176A	transmembrane protein 176A [Source:HGNC Symbol;Acc:HGNC:24930]	0.03969	3.142
ENSG00000197467	COL13A1	collagen type XIII alpha 1 chain [Source:HGNC Symbol;Acc:HGNC:2190]	0.03981	-0.8049
ENSG00000179256	SMCO3	single-pass membrane protein with coiled-coil domains 3 [Source:HGNC Symbol;Acc:HGNC:34401]	0.03999	-1.111
ENSG00000164983	TMEM65	transmembrane protein 65 [Source:HGNC Symbol;Acc:HGNC:25203]	0.04005	1.075
ENSG00000169136	ATF5	activating transcription factor 5 [Source:HGNC Symbol;Acc:HGNC:790]	0.04009	1.568
ENSG00000106537	TSPAN13	tetraspanin 13 [Source:HGNC Symbol;Acc:HGNC:21643]	0.04011	-1.112
ENSG00000119383	PTPA	protein phosphatase 2 phosphatase activator [Source:HGNC Symbol;Acc:HGNC:9308]	0.04021	-0.5088
ENSG00000183688	RFLNB	refilin B [Source:HGNC Symbol;Acc:HGNC:28705]	0.04022	-0.6504
ENSG00000125355	TMEM255A	transmembrane protein 255A [Source:HGNC Symbol;Acc:HGNC:26086]	0.04022	-1.117
ENSG00000260456	C16orf95	chromosome 16 open reading frame 95 [Source:HGNC Symbol;Acc:HGNC:40033]	0.04032	-0.8902
ENSG00000011201	ANOS1	anosmin 1 [Source:HGNC Symbol;Acc:HGNC:6211]	0.04033	-1.446
ENSG00000065882	TBC1D1	TBC1 domain family member 1 [Source:HGNC Symbol;Acc:HGNC:11578]	0.04037	-0.846
ENSG00000157570	TSPAN18	tetraspanin 18 [Source:HGNC Symbol;Acc:HGNC:20660]	0.04054	2.652
ENSG00000180921	FAM83H	family with sequence similarity 83 member H [Source:HGNC Symbol;Acc:HGNC:24797]	0.0406	-0.8747
ENSG00000115602	IL1RL1	interleukin 1 receptor like 1 [Source:HGNC Symbol;Acc:HGNC:5998]	0.04075	2.848
ENSG00000167992	VWCE	von Willebrand factor C and EGF domains [Source:HGNC Symbol;Acc:HGNC:26487]	0.04079	1.209
ENSG00000136842	TMOD1	tropomodulin 1 [Source:HGNC Symbol;Acc:HGNC:11871]	0.0408	-1.463
ENSG00000121068	TBX2	T-box 2 [Source:HGNC Symbol;Acc:HGNC:11597]	0.04081	-1.528
ENSG00000174963	ZIC4	Zic family member 4 [Source:HGNC Symbol;Acc:HGNC:20393]	0.04092	0.8679
ENSG00000183715	OPCML	opioid binding protein/cell adhesion molecule like [Source:HGNC Symbol;Acc:HGNC:8143]	0.0412	-3.011
ENSG00000115828	QPCT	glutaminyl-peptide cyclotransferase [Source:HGNC Symbol;Acc:HGNC:9753]	0.04122	0.8497
ENSG00000097021	ACOT7	acyl-CoA thioesterase 7 [Source:HGNC Symbol;Acc:HGNC:24157]	0.04152	-0.7936
ENSG00000148700	ADD3	adducin 3 [Source:HGNC Symbol;Acc:HGNC:245]	0.04163	0.69
ENSG00000179104	TMTC2	transmembrane and tetratricopeptide repeat containing 2 [Source:HGNC Symbol;Acc:HGNC:25440]	0.04168	-0.6899
ENSG00000156150	ALX3	ALX homeobox 3 [Source:HGNC Symbol;Acc:HGNC:449]	0.04171	-2.67
ENSG00000169248	CXCL11	C-X-C motif chemokine ligand 11 [Source:HGNC Symbol;Acc:HGNC:10638]	0.04173	0.6919
ENSG00000122863	CHST3	carbohydrate sulfotransferase 3 [Source:HGNC Symbol;Acc:HGNC:1971]	0.04183	-0.577
ENSG00000149582	TMEM25	transmembrane protein 25 [Source:HGNC Symbol;Acc:HGNC:25890]	0.04187	-1.487
ENSG00000078596	ITM2A	integral membrane protein 2A [Source:HGNC Symbol;Acc:HGNC:6173]	0.0419	1.154
ENSG00000123405	NFE2	nuclear factor, erythroid 2 [Source:HGNC Symbol;Acc:HGNC:7780]	0.04212	-1.003
ENSG00000179133	C10orf67	chromosome 10 open reading frame 67 [Source:HGNC Symbol;Acc:HGNC:28716]	0.04222	-0.5333
ENSG00000185565	LSAMP	limbic system-associated membrane protein [Source:HGNC Symbol;Acc:HGNC:6705]	0.04236	1.937
ENSG00000162618	ADGRL4	adhesion G protein-coupled receptor L4 [Source:HGNC Symbol;Acc:HGNC:20822]	0.04246	1.157
ENSG00000151702	FLI1	Fli-1 proto-oncogene, ETS transcription factor [Source:HGNC Symbol;Acc:HGNC:3749]	0.04263	-0.5413
ENSG00000197261	C6orf141	chromosome 6 open reading frame 141 [Source:HGNC Symbol;Acc:HGNC:21351]	0.04271	-0.8183
ENSG00000180044	C3orf80	chromosome 3 open reading frame 80 [Source:HGNC Symbol;Acc:HGNC:40048]	0.04278	-2.217
ENSG00000010310	GIPR	gastric inhibitory polypeptide receptor [Source:HGNC Symbol;Acc:HGNC:4271]	0.04282	-0.8397
ENSG00000257950	P2RX5-TAX1BP3	P2RX5-TAX1BP3 readthrough (NMD candidate) [Source:HGNC Symbol;Acc:HGNC:49191]	0.04284	-0.7028
ENSG00000011454	RABGAP1	RAB GTPase activating protein 1 [Source:HGNC Symbol;Acc:HGNC:17155]	0.04291	1.178
ENSG00000153823	PID1	phosphotyrosine interaction domain containing 1 [Source:HGNC Symbol;Acc:HGNC:26084]	0.04322	1.168
ENSG00000063127	SLC6A16	solute carrier family 6 member 16 [Source:HGNC Symbol;Acc:HGNC:13622]	0.04322	-0.8241
ENSG00000169249	ZRSR2	zinc finger CCCH-type, RNA binding motif and serine/arginine rich 2 [Source:HGNC Symbol;Acc:HGNC:23019]	0.04324	-0.5541
ENSG00000159167	STC1	stanniocalcin 1 [Source:HGNC Symbol;Acc:HGNC:11373]	0.04332	1.301
ENSG00000146411	SLC2A12	solute carrier family 2 member 12 [Source:HGNC Symbol;Acc:HGNC:18067]	0.04337	-1.48
ENSG00000145623	OSMR	oncostatin M receptor [Source:HGNC Symbol;Acc:HGNC:8507]	0.04338	0.6493
ENSG00000197971	MBP	myelin basic protein [Source:HGNC Symbol;Acc:HGNC:6925]	0.0434	1.585
ENSG00000283154	IQCJ-SCHIP1	IQCJ-SCHIP1 readthrough [Source:HGNC Symbol;Acc:HGNC:38842]	0.04346	-0.5112
ENSG00000100644	HIF1A	hypoxia inducible factor 1 alpha subunit [Source:HGNC Symbol;Acc:HGNC:4910]	0.04351	0.606
ENSG00000124249	KCNK15	potassium two pore domain channel subfamily K member 15 [Source:HGNC Symbol;Acc:HGNC:13814]	0.04382	1.376
ENSG00000124766	SOX4	SRY-box 4 [Source:HGNC Symbol;Acc:HGNC:11200]	0.04387	0.9454
ENSG00000106538	RARRES2	retinoic acid receptor responder 2 [Source:HGNC Symbol;Acc:HGNC:9868]	0.04396	-2.098
ENSG00000121769	FABP3	fatty acid binding protein 3 [Source:HGNC Symbol;Acc:HGNC:3557]	0.04439	-2.014
ENSG00000159335	PTMS	parathymosin [Source:HGNC Symbol;Acc:HGNC:9629]	0.04441	-0.5346
ENSG00000172031	EPHX4	epoxide hydrolase 4 [Source:HGNC Symbol;Acc:HGNC:23758]	0.04448	-0.7175
ENSG00000163513	TGFBR2	transforming growth factor beta receptor 2 [Source:HGNC Symbol;Acc:HGNC:11773]	0.04458	0.8135
ENSG00000104549	SQLE	squalene epoxidase [Source:HGNC Symbol;Acc:HGNC:11279]	0.04476	-0.5376
ENSG00000163131	CTSS	cathepsin S [Source:HGNC Symbol;Acc:HGNC:2545]	0.0448	1.303
ENSG00000143839	REN	renin [Source:HGNC Symbol;Acc:HGNC:9958]	0.04481	-1.172
ENSG00000127507	ADGRE2	adhesion G protein-coupled receptor E2 [Source:HGNC Symbol;Acc:HGNC:3337]	0.04495	-1.232
ENSG00000215788	TNFRSF25	TNF receptor superfamily member 25 [Source:HGNC Symbol;Acc:HGNC:11910]	0.04509	-1.364
ENSG00000147573	TRIM55	tripartite motif containing 55 [Source:HGNC Symbol;Acc:HGNC:14215]	0.04509	-2.821
ENSG00000163053	SLC16A14	solute carrier family 16 member 14 [Source:HGNC Symbol;Acc:HGNC:26417]	0.04511	-0.6786
ENSG00000267060	PTGES3L	prostaglandin E synthase 3 like [Source:HGNC Symbol;Acc:HGNC:43943]	0.04513	-1.508
ENSG00000106829	TLE4	transducin like enhancer of split 4 [Source:HGNC Symbol;Acc:HGNC:11840]	0.04514	-1.458
ENSG00000119862	LGALSL	galectin like [Source:HGNC Symbol;Acc:HGNC:25012]	0.04516	-1.202
ENSG00000105655	ISYNA1	inositol-3-phosphate synthase 1 [Source:HGNC Symbol;Acc:HGNC:29821]	0.04519	-1.283
ENSG00000189067	LITAF	lipopolysaccharide induced TNF factor [Source:HGNC Symbol;Acc:HGNC:16841]	0.0452	-1.519
ENSG00000279803	AC009090.5		0.04522	0.7667
ENSG00000116731	PRDM2	PR/SET domain 2 [Source:HGNC Symbol;Acc:HGNC:9347]	0.04535	0.7631
ENSG00000126785	RHOJ	ras homolog family member J [Source:HGNC Symbol;Acc:HGNC:688]	0.04537	-1.427
ENSG00000145423	SFRP2	secreted frizzled related protein 2 [Source:HGNC Symbol;Acc:HGNC:10777]	0.04539	2.875
ENSG00000166831	RBPMS2	RNA binding protein with multiple splicing 2 [Source:HGNC Symbol;Acc:HGNC:19098]	0.0454	-1.08
ENSG00000117643	MAN1C1	mannosidase alpha class 1C member 1 [Source:HGNC Symbol;Acc:HGNC:19080]	0.04566	0.8582
ENSG00000213186	TRIM59	tripartite motif containing 59 [Source:HGNC Symbol;Acc:HGNC:30834]	0.0457	-0.5154
ENSG00000276345	AC004556.1		0.0457	-3.117
ENSG00000272031	ANKRD34A	ankyrin repeat domain 34A [Source:HGNC Symbol;Acc:HGNC:27639]	0.04571	-1.208
ENSG00000102096	PIM2	Pim-2 proto-oncogene, serine/threonine kinase [Source:HGNC Symbol;Acc:HGNC:8987]	0.04581	-1.192
ENSG00000115380	EFEMP1	EGF containing fibulin like extracellular matrix protein 1 [Source:HGNC Symbol;Acc:HGNC:3218]	0.04593	1.241
ENSG00000011478	QPCTL	glutaminyl-peptide cyclotransferase like [Source:HGNC Symbol;Acc:HGNC:25952]	0.04596	-0.5321
ENSG00000178860	MSC	musculin [Source:HGNC Symbol;Acc:HGNC:7321]	0.04602	1.792
ENSG00000106819	ASPN	asporin [Source:HGNC Symbol;Acc:HGNC:14872]	0.04603	1.675
ENSG00000186150	UBL4B	ubiquitin like 4B [Source:HGNC Symbol;Acc:HGNC:32309]	0.04607	-2.882
ENSG00000166342	NETO1	neuropilin and tolloid like 1 [Source:HGNC Symbol;Acc:HGNC:13823]	0.04608	-1.039
ENSG00000113389	NPR3	natriuretic peptide receptor 3 [Source:HGNC Symbol;Acc:HGNC:7945]	0.04609	1.277
ENSG00000165475	CRYL1	crystallin lambda 1 [Source:HGNC Symbol;Acc:HGNC:18246]	0.04609	-0.5218
ENSG00000131094	C1QL1	complement C1q like 1 [Source:HGNC Symbol;Acc:HGNC:24182]	0.04611	-0.6542
ENSG00000136002	ARHGEF4	Rho guanine nucleotide exchange factor 4 [Source:HGNC Symbol;Acc:HGNC:684]	0.04611	-1.164
ENSG00000152760	TCTEX1D1	Tctex1 domain containing 1 [Source:HGNC Symbol;Acc:HGNC:26882]	0.04619	1.156
ENSG00000187479	C11orf96	chromosome 11 open reading frame 96 [Source:HGNC Symbol;Acc:HGNC:38675]	0.04624	1.674
ENSG00000147100	SLC16A2	solute carrier family 16 member 2 [Source:HGNC Symbol;Acc:HGNC:10923]	0.04624	-0.784
ENSG00000261611	AC010547.5		0.04642	0.6922
ENSG00000170323	FABP4	fatty acid binding protein 4 [Source:HGNC Symbol;Acc:HGNC:3559]	0.04646	-1.262
ENSG00000236609	ZNF853	zinc finger protein 853 [Source:HGNC Symbol;Acc:HGNC:21767]	0.04652	-1.603
ENSG00000082438	COBLL1	cordon-bleu WH2 repeat protein like 1 [Source:HGNC Symbol;Acc:HGNC:23571]	0.04656	-1.99
ENSG00000198417	MT1F	metallothionein 1F [Source:HGNC Symbol;Acc:HGNC:7398]	0.0468	-0.8759
ENSG00000104611	SH2D4A	SH2 domain containing 4A [Source:HGNC Symbol;Acc:HGNC:26102]	0.04694	0.852
ENSG00000136531	SCN2A	sodium voltage-gated channel alpha subunit 2 [Source:HGNC Symbol;Acc:HGNC:10588]	0.0472	1.438
ENSG00000153310	FAM49B	family with sequence similarity 49 member B [Source:HGNC Symbol;Acc:HGNC:25216]	0.04723	-0.7279
ENSG00000169436	COL22A1	collagen type XXII alpha 1 chain [Source:HGNC Symbol;Acc:HGNC:22989]	0.04731	0.6444
ENSG00000171403	KRT9	keratin 9 [Source:HGNC Symbol;Acc:HGNC:6447]	0.04743	-1.054
ENSG00000172987	HPSE2	heparanase 2 (inactive) [Source:HGNC Symbol;Acc:HGNC:18374]	0.04745	-0.8158
ENSG00000006432	MAP3K9	mitogen-activated protein kinase kinase kinase 9 [Source:HGNC Symbol;Acc:HGNC:6861]	0.04745	-1.678
ENSG00000087253	LPCAT2	lysophosphatidylcholine acyltransferase 2 [Source:HGNC Symbol;Acc:HGNC:26032]	0.04749	-0.5139
ENSG00000171872	KLF17	Kruppel like factor 17 [Source:HGNC Symbol;Acc:HGNC:18830]	0.04752	-0.9554
ENSG00000189410	SH2D5	SH2 domain containing 5 [Source:HGNC Symbol;Acc:HGNC:28819]	0.04777	-1.338
ENSG00000161896	IP6K3	inositol hexakisphosphate kinase 3 [Source:HGNC Symbol;Acc:HGNC:17269]	0.04785	-1.197
ENSG00000116791	CRYZ	crystallin zeta [Source:HGNC Symbol;Acc:HGNC:2419]	0.04795	-0.6215
ENSG00000168528	SERINC2	serine incorporator 2 [Source:HGNC Symbol;Acc:HGNC:23231]	0.04809	-0.7011
ENSG00000204219	TCEA3	transcription elongation factor A3 [Source:HGNC Symbol;Acc:HGNC:11615]	0.04831	-0.9515
ENSG00000160539	PLPP7	phospholipid phosphatase 7 (inactive) [Source:HGNC Symbol;Acc:HGNC:28174]	0.04831	-1.003
ENSG00000164403	SHROOM1	shroom family member 1 [Source:HGNC Symbol;Acc:HGNC:24084]	0.04849	-0.9445
ENSG00000147155	EBP	emopamil binding protein (sterol isomerase) [Source:HGNC Symbol;Acc:HGNC:3133]	0.0485	-0.6845
ENSG00000166949	SMAD3	SMAD family member 3 [Source:HGNC Symbol;Acc:HGNC:6769]	0.04857	0.5402
ENSG00000143867	OSR1	odd-skipped related transciption factor 1 [Source:HGNC Symbol;Acc:HGNC:8111]	0.04864	0.9057
ENSG00000083067	TRPM3	transient receptor potential cation channel subfamily M member 3 [Source:HGNC Symbol;Acc:HGNC:17992]	0.04887	-0.7332
ENSG00000182983	ZNF662	zinc finger protein 662 [Source:HGNC Symbol;Acc:HGNC:31930]	0.04889	-0.6455
ENSG00000117155	SSX2IP	SSX family member 2 interacting protein [Source:HGNC Symbol;Acc:HGNC:16509]	0.04889	-1.142
ENSG00000126218	F10	coagulation factor X [Source:HGNC Symbol;Acc:HGNC:3528]	0.04892	-0.882
ENSG00000072201	LNX1	ligand of numb-protein X 1 [Source:HGNC Symbol;Acc:HGNC:6657]	0.04913	2.037
ENSG00000174059	CD34	CD34 molecule [Source:HGNC Symbol;Acc:HGNC:1662]	0.04915	-1.625
ENSG00000235961	PNMA6A	paraneoplastic Ma antigen family member 6A [Source:HGNC Symbol;Acc:HGNC:28248]	0.04916	-1.103
ENSG00000116679	IVNS1ABP	influenza virus NS1A binding protein [Source:HGNC Symbol;Acc:HGNC:16951]	0.04918	-0.6889
ENSG00000115825	PRKD3	protein kinase D3 [Source:HGNC Symbol;Acc:HGNC:9408]	0.04925	0.5757
ENSG00000144199	FAHD2B	fumarylacetoacetate hydrolase domain containing 2B [Source:HGNC Symbol;Acc:HGNC:25318]	0.04929	-1.464
ENSG00000198712	MT-CO2	mitochondrially encoded cytochrome c oxidase II [Source:HGNC Symbol;Acc:HGNC:7421]	0.04938	-0.5844
ENSG00000131620	ANO1	anoctamin 1 [Source:HGNC Symbol;Acc:HGNC:21625]	0.04938	-1.159
ENSG00000169991	IFFO2	intermediate filament family orphan 2 [Source:HGNC Symbol;Acc:HGNC:27006]	0.04951	-0.7381
ENSG00000157796	WDR19	WD repeat domain 19 [Source:HGNC Symbol;Acc:HGNC:18340]	0.04954	0.5535
ENSG00000149124	GLYAT	glycine-N-acyltransferase [Source:HGNC Symbol;Acc:HGNC:13734]	0.04964	0.9157
ENSG00000117266	CDK18	cyclin dependent kinase 18 [Source:HGNC Symbol;Acc:HGNC:8751]	0.04971	-2.04
ENSG00000139438	FAM222A	family with sequence similarity 222 member A [Source:HGNC Symbol;Acc:HGNC:25915]	0.04972	-0.7457
ENSG00000100908	EMC9	ER membrane protein complex subunit 9 [Source:HGNC Symbol;Acc:HGNC:20273]	0.04982	-0.6475
ENSG00000156140	ADAMTS3	ADAM metallopeptidase with thrombospondin type 1 motif 3 [Source:HGNC Symbol;Acc:HGNC:219]	0.0499	1.257
ENSG00000166582	CENPV	centromere protein V [Source:HGNC Symbol;Acc:HGNC:29920]	0.04999	-1.609

## Sheet: Table S4
Table S4: List of DEGs in MBTPS2-IFAP/KFSD over controls
Identifier	gene_name	description	pValue	log2 Ratio
ENSG00000243137	PSG4	pregnancy specific beta-1-glycoprotein 4 [Source:HGNC Symbol;Acc:HGNC:9521]	2.531e-06	5.61
ENSG00000274512	TBC1D3L	TBC1 domain family member 3L [Source:HGNC Symbol;Acc:HGNC:51246]	4.07e-05	-4.076
ENSG00000182255	KCNA4	potassium voltage-gated channel subfamily A member 4 [Source:HGNC Symbol;Acc:HGNC:6222]	7.767e-05	3.583
ENSG00000144115	THNSL2	threonine synthase like 2 [Source:HGNC Symbol;Acc:HGNC:25602]	0.0001957	-1.557
ENSG00000240583	AQP1	aquaporin 1 (Colton blood group) [Source:HGNC Symbol;Acc:HGNC:633]	0.0002204	2.828
ENSG00000092607	TBX15	T-box 15 [Source:HGNC Symbol;Acc:HGNC:11594]	0.0003612	1.86
ENSG00000128284	APOL3	apolipoprotein L3 [Source:HGNC Symbol;Acc:HGNC:14868]	0.0004149	1.492
ENSG00000143382	ADAMTSL4	ADAMTS like 4 [Source:HGNC Symbol;Acc:HGNC:19706]	0.0006618	-1.718
ENSG00000197747	S100A10	S100 calcium binding protein A10 [Source:HGNC Symbol;Acc:HGNC:10487]	0.0007331	1.535
ENSG00000104936	DMPK	dystrophia myotonica protein kinase [Source:HGNC Symbol;Acc:HGNC:2933]	0.0008892	-1.306
ENSG00000158008	EXTL1	exostosin like glycosyltransferase 1 [Source:HGNC Symbol;Acc:HGNC:3515]	0.001021	-2.978
ENSG00000077684	JADE1	jade family PHD finger 1 [Source:HGNC Symbol;Acc:HGNC:30027]	0.001044	0.8871
ENSG00000124191	TOX2	TOX high mobility group box family member 2 [Source:HGNC Symbol;Acc:HGNC:16095]	0.001064	-2.304
ENSG00000164308	ERAP2	endoplasmic reticulum aminopeptidase 2 [Source:HGNC Symbol;Acc:HGNC:29499]	0.001078	-3.697
ENSG00000183023	SLC8A1	solute carrier family 8 member A1 [Source:HGNC Symbol;Acc:HGNC:11068]	0.001223	-1.663
ENSG00000168528	SERINC2	serine incorporator 2 [Source:HGNC Symbol;Acc:HGNC:23231]	0.001249	-1.359
ENSG00000134871	COL4A2	collagen type IV alpha 2 chain [Source:HGNC Symbol;Acc:HGNC:2203]	0.001328	-1.701
ENSG00000078596	ITM2A	integral membrane protein 2A [Source:HGNC Symbol;Acc:HGNC:6173]	0.001409	2.794
ENSG00000054356	PTPRN	protein tyrosine phosphatase, receptor type N [Source:HGNC Symbol;Acc:HGNC:9676]	0.001471	-3.261
ENSG00000154310	TNIK	TRAF2 and NCK interacting kinase [Source:HGNC Symbol;Acc:HGNC:30765]	0.00153	-1.381
ENSG00000142627	EPHA2	EPH receptor A2 [Source:HGNC Symbol;Acc:HGNC:3386]	0.001612	-1.285
ENSG00000134184	GSTM1	glutathione S-transferase mu 1 [Source:HGNC Symbol;Acc:HGNC:4632]	0.001694	5.978
ENSG00000134668	SPOCD1	SPOC domain containing 1 [Source:HGNC Symbol;Acc:HGNC:26338]	0.001696	-1.36
ENSG00000130988	RGN	regucalcin [Source:HGNC Symbol;Acc:HGNC:9989]	0.00171	1.646
ENSG00000213214	ARHGEF35	Rho guanine nucleotide exchange factor 35 [Source:HGNC Symbol;Acc:HGNC:33846]	0.00178	1.598
ENSG00000221826	PSG3	pregnancy specific beta-1-glycoprotein 3 [Source:HGNC Symbol;Acc:HGNC:9520]	0.001934	2.118
ENSG00000134202	GSTM3	glutathione S-transferase mu 3 [Source:HGNC Symbol;Acc:HGNC:4635]	0.001975	1.079
ENSG00000150625	GPM6A	glycoprotein M6A [Source:HGNC Symbol;Acc:HGNC:4460]	0.002093	1.912
ENSG00000079257	LXN	latexin [Source:HGNC Symbol;Acc:HGNC:13347]	0.002318	-2.267
ENSG00000090020	SLC9A1	solute carrier family 9 member A1 [Source:HGNC Symbol;Acc:HGNC:11071]	0.002358	-0.9051
ENSG00000173402	DAG1	dystroglycan 1 [Source:HGNC Symbol;Acc:HGNC:2666]	0.002412	-0.8635
ENSG00000114270	COL7A1	collagen type VII alpha 1 chain [Source:HGNC Symbol;Acc:HGNC:2214]	0.002438	-2.571
ENSG00000136160	EDNRB	endothelin receptor type B [Source:HGNC Symbol;Acc:HGNC:3180]	0.002683	2.708
ENSG00000257335	MGAM	maltase-glucoamylase [Source:HGNC Symbol;Acc:HGNC:7043]	0.002686	1.851
ENSG00000188677	PARVB	parvin beta [Source:HGNC Symbol;Acc:HGNC:14653]	0.002736	0.7941
ENSG00000233608	TWIST2	twist family bHLH transcription factor 2 [Source:HGNC Symbol;Acc:HGNC:20670]	0.002747	1.16
ENSG00000133639	BTG1	BTG anti-proliferation factor 1 [Source:HGNC Symbol;Acc:HGNC:1130]	0.002786	0.7157
ENSG00000275342	PRAG1	PEAK1 related kinase activating pseudokinase 1 [Source:HGNC Symbol;Acc:HGNC:25438]	0.002833	-2.638
ENSG00000103742	IGDCC4	immunoglobulin superfamily DCC subclass member 4 [Source:HGNC Symbol;Acc:HGNC:13770]	0.002841	-2.083
ENSG00000095383	TBC1D2	TBC1 domain family member 2 [Source:HGNC Symbol;Acc:HGNC:18026]	0.002846	-1.896
ENSG00000109743	BST1	bone marrow stromal cell antigen 1 [Source:HGNC Symbol;Acc:HGNC:1118]	0.002906	0.9289
ENSG00000064205	WISP2	WNT1 inducible signaling pathway protein 2 [Source:HGNC Symbol;Acc:HGNC:12770]	0.002962	4.277
ENSG00000130294	KIF1A	kinesin family member 1A [Source:HGNC Symbol;Acc:HGNC:888]	0.003085	1.143
ENSG00000117691	NENF	neudesin neurotrophic factor [Source:HGNC Symbol;Acc:HGNC:30384]	0.00317	0.7194
ENSG00000165323	FAT3	FAT atypical cadherin 3 [Source:HGNC Symbol;Acc:HGNC:23112]	0.003384	-1.88
ENSG00000167315	ACAA2	acetyl-CoA acyltransferase 2 [Source:HGNC Symbol;Acc:HGNC:83]	0.003412	0.85
ENSG00000153820	SPHKAP	SPHK1 interactor, AKAP domain containing [Source:HGNC Symbol;Acc:HGNC:30619]	0.003438	-2.536
ENSG00000188848	BEND4	BEN domain containing 4 [Source:HGNC Symbol;Acc:HGNC:23815]	0.003492	1.578
ENSG00000164096	C4orf3	chromosome 4 open reading frame 3 [Source:HGNC Symbol;Acc:HGNC:19225]	0.003596	0.9859
ENSG00000198873	GRK5	G protein-coupled receptor kinase 5 [Source:HGNC Symbol;Acc:HGNC:4544]	0.003661	0.7566
ENSG00000244486	SCARF2	scavenger receptor class F member 2 [Source:HGNC Symbol;Acc:HGNC:19869]	0.003668	-1.32
ENSG00000166741	NNMT	nicotinamide N-methyltransferase [Source:HGNC Symbol;Acc:HGNC:7861]	0.003678	0.9668
ENSG00000244693	CTAGE8	CTAGE family member 8 [Source:HGNC Symbol;Acc:HGNC:37294]	0.003692	1.844
ENSG00000177868	SVBP	small vasohibin binding protein [Source:HGNC Symbol;Acc:HGNC:29204]	0.003824	0.868
ENSG00000148841	ITPRIP	inositol 1,4,5-trisphosphate receptor interacting protein [Source:HGNC Symbol;Acc:HGNC:29370]	0.00396	-0.7778
ENSG00000005059	MCUB	mitochondrial calcium uniporter dominant negative beta subunit [Source:HGNC Symbol;Acc:HGNC:26076]	0.004039	0.8282
ENSG00000187498	COL4A1	collagen type IV alpha 1 chain [Source:HGNC Symbol;Acc:HGNC:2202]	0.00408	-1.413
ENSG00000203786	KPRP	keratinocyte proline rich protein [Source:HGNC Symbol;Acc:HGNC:31823]	0.004146	1.876
ENSG00000177595	PIDD1	p53-induced death domain protein 1 [Source:HGNC Symbol;Acc:HGNC:16491]	0.004204	-1.821
ENSG00000170561	IRX2	iroquois homeobox 2 [Source:HGNC Symbol;Acc:HGNC:14359]	0.004207	1.642
ENSG00000100401	RANGAP1	Ran GTPase activating protein 1 [Source:HGNC Symbol;Acc:HGNC:9854]	0.004273	-1.047
ENSG00000123737	EXOSC9	exosome component 9 [Source:HGNC Symbol;Acc:HGNC:9137]	0.004324	0.7144
ENSG00000187210	GCNT1	glucosaminyl (N-acetyl) transferase 1, core 2 [Source:HGNC Symbol;Acc:HGNC:4203]	0.004585	-1.017
ENSG00000163659	TIPARP	TCDD inducible poly(ADP-ribose) polymerase [Source:HGNC Symbol;Acc:HGNC:23696]	0.004607	0.7949
ENSG00000166278	C2	complement C2 [Source:HGNC Symbol;Acc:HGNC:1248]	0.004662	2.318
ENSG00000276547	PCDHGB5	protocadherin gamma subfamily B, 5 [Source:HGNC Symbol;Acc:HGNC:8712]	0.004693	-1.681
ENSG00000162976	PQLC3	PQ loop repeat containing 3 [Source:HGNC Symbol;Acc:HGNC:28503]	0.004724	0.8409
ENSG00000131981	LGALS3	galectin 3 [Source:HGNC Symbol;Acc:HGNC:6563]	0.004756	0.72
ENSG00000175745	NR2F1	nuclear receptor subfamily 2 group F member 1 [Source:HGNC Symbol;Acc:HGNC:7975]	0.004769	-1.3
ENSG00000162722	TRIM58	tripartite motif containing 58 [Source:HGNC Symbol;Acc:HGNC:24150]	0.004816	2.91
ENSG00000173546	CSPG4	chondroitin sulfate proteoglycan 4 [Source:HGNC Symbol;Acc:HGNC:2466]	0.004955	-1.562
ENSG00000165588	OTX2	orthodenticle homeobox 2 [Source:HGNC Symbol;Acc:HGNC:8522]	0.00498	1.637
ENSG00000125551	PLGLB2	plasminogen-like B2 [Source:HGNC Symbol;Acc:HGNC:9073]	0.005071	1.218
ENSG00000196968	FUT11	fucosyltransferase 11 [Source:HGNC Symbol;Acc:HGNC:19233]	0.005097	0.6914
ENSG00000150051	MKX	mohawk homeobox [Source:HGNC Symbol;Acc:HGNC:23729]	0.005195	-1.202
ENSG00000110047	EHD1	EH domain containing 1 [Source:HGNC Symbol;Acc:HGNC:3242]	0.005221	-0.7576
ENSG00000033867	SLC4A7	solute carrier family 4 member 7 [Source:HGNC Symbol;Acc:HGNC:11033]	0.005263	-1.008
ENSG00000186815	TPCN1	two pore segment channel 1 [Source:HGNC Symbol;Acc:HGNC:18182]	0.005282	-0.935
ENSG00000136802	LRRC8A	leucine rich repeat containing 8 family member A [Source:HGNC Symbol;Acc:HGNC:19027]	0.005397	-0.7014
ENSG00000153404	PLEKHG4B	pleckstrin homology and RhoGEF domain containing G4B [Source:HGNC Symbol;Acc:HGNC:29399]	0.005513	-2.924
ENSG00000162627	SNX7	sorting nexin 7 [Source:HGNC Symbol;Acc:HGNC:14971]	0.00553	0.7009
ENSG00000164978	NUDT2	nudix hydrolase 2 [Source:HGNC Symbol;Acc:HGNC:8049]	0.005655	0.9151
ENSG00000196535	MYO18A	myosin XVIIIA [Source:HGNC Symbol;Acc:HGNC:31104]	0.005666	-0.6526
ENSG00000137393	RNF144B	ring finger protein 144B [Source:HGNC Symbol;Acc:HGNC:21578]	0.005747	1.092
ENSG00000171388	APLN	apelin [Source:HGNC Symbol;Acc:HGNC:16665]	0.005753	1.529
ENSG00000189283	FHIT	fragile histidine triad [Source:HGNC Symbol;Acc:HGNC:3701]	0.005811	1.441
ENSG00000161847	RAVER1	ribonucleoprotein, PTB binding 1 [Source:HGNC Symbol;Acc:HGNC:30296]	0.005903	-2.138
ENSG00000140557	ST8SIA2	ST8 alpha-N-acetyl-neuraminide alpha-2,8-sialyltransferase 2 [Source:HGNC Symbol;Acc:HGNC:10870]	0.005905	2.675
ENSG00000141756	FKBP10	FK506 binding protein 10 [Source:HGNC Symbol;Acc:HGNC:18169]	0.005939	-0.8476
ENSG00000074181	NOTCH3	notch 3 [Source:HGNC Symbol;Acc:HGNC:7883]	0.005964	-1.053
ENSG00000246705	H2AFJ	H2A histone family member J [Source:HGNC Symbol;Acc:HGNC:14456]	0.006041	-0.8657
ENSG00000269897	COMMD3-BMI1	COMMD3-BMI1 readthrough [Source:HGNC Symbol;Acc:HGNC:48326]	0.006068	-1.154
ENSG00000116667	C1orf21	chromosome 1 open reading frame 21 [Source:HGNC Symbol;Acc:HGNC:15494]	0.006084	0.87
ENSG00000103066	PLA2G15	phospholipase A2 group XV [Source:HGNC Symbol;Acc:HGNC:17163]	0.006084	-0.767
ENSG00000121989	ACVR2A	activin A receptor type 2A [Source:HGNC Symbol;Acc:HGNC:173]	0.006106	1.356
ENSG00000101194	SLC17A9	solute carrier family 17 member 9 [Source:HGNC Symbol;Acc:HGNC:16192]	0.006182	-1.358
ENSG00000171724	VAT1L	vesicle amine transport 1 like [Source:HGNC Symbol;Acc:HGNC:29315]	0.006193	-2.273
ENSG00000274611	TBC1D3	TBC1 domain family member 3 [Source:HGNC Symbol;Acc:HGNC:19031]	0.006304	2.468
ENSG00000133216	EPHB2	EPH receptor B2 [Source:HGNC Symbol;Acc:HGNC:3393]	0.006398	-1.755
ENSG00000221878	PSG7	pregnancy specific beta-1-glycoprotein 7 (gene/pseudogene) [Source:HGNC Symbol;Acc:HGNC:9524]	0.00656	1.889
ENSG00000187608	ISG15	ISG15 ubiquitin-like modifier [Source:HGNC Symbol;Acc:HGNC:4053]	0.006583	-1.384
ENSG00000125966	MMP24	matrix metallopeptidase 24 [Source:HGNC Symbol;Acc:HGNC:7172]	0.006591	-1.468
ENSG00000163739	CXCL1	C-X-C motif chemokine ligand 1 [Source:HGNC Symbol;Acc:HGNC:4602]	0.006629	2.21
ENSG00000076706	MCAM	melanoma cell adhesion molecule [Source:HGNC Symbol;Acc:HGNC:6934]	0.006682	-2.427
ENSG00000134330	IAH1	isoamyl acetate-hydrolyzing esterase 1 homolog [Source:HGNC Symbol;Acc:HGNC:27696]	0.006718	0.6986
ENSG00000276256	AC011043.1	Homo sapiens uncharacterized LOC389831 (LOC389831), transcript variant 3, mRNA. [Source:RefSeq mRNA;Acc:NM_001347681]	0.006786	1.767
ENSG00000188157	AGRN	agrin [Source:HGNC Symbol;Acc:HGNC:329]	0.00683	-1.481
ENSG00000167889	MGAT5B	mannosyl (alpha-1,6-)-glycoprotein beta-1,6-N-acetyl-glucosaminyltransferase, isozyme B [Source:HGNC Symbol;Acc:HGNC:24140]	0.006923	-1.626
ENSG00000100280	AP1B1	adaptor related protein complex 1 beta 1 subunit [Source:HGNC Symbol;Acc:HGNC:554]	0.006934	-0.7619
ENSG00000196352	CD55	CD55 molecule (Cromer blood group) [Source:HGNC Symbol;Acc:HGNC:2665]	0.007017	0.8147
ENSG00000160886	LY6K	lymphocyte antigen 6 family member K [Source:HGNC Symbol;Acc:HGNC:24225]	0.007019	-1.876
ENSG00000063660	GPC1	glypican 1 [Source:HGNC Symbol;Acc:HGNC:4449]	0.007089	-1.543
ENSG00000147862	NFIB	nuclear factor I B [Source:HGNC Symbol;Acc:HGNC:7785]	0.007254	1.985
ENSG00000069702	TGFBR3	transforming growth factor beta receptor 3 [Source:HGNC Symbol;Acc:HGNC:11774]	0.007255	1.773
ENSG00000104324	CPQ	carboxypeptidase Q [Source:HGNC Symbol;Acc:HGNC:16910]	0.007266	0.7584
ENSG00000072310	SREBF1	sterol regulatory element binding transcription factor 1 [Source:HGNC Symbol;Acc:HGNC:11289]	0.007333	-1.098
ENSG00000048740	CELF2	CUGBP Elav-like family member 2 [Source:HGNC Symbol;Acc:HGNC:2550]	0.007401	0.806
ENSG00000163820	FYCO1	FYVE and coiled-coil domain containing 1 [Source:HGNC Symbol;Acc:HGNC:14673]	0.007455	-0.8958
ENSG00000145736	GTF2H2	general transcription factor IIH subunit 2 [Source:HGNC Symbol;Acc:HGNC:4656]	0.007473	1.088
ENSG00000151952	TMEM132D	transmembrane protein 132D [Source:HGNC Symbol;Acc:HGNC:29411]	0.007582	2.086
ENSG00000100625	SIX4	SIX homeobox 4 [Source:HGNC Symbol;Acc:HGNC:10890]	0.007741	-1.314
ENSG00000205542	TMSB4X	thymosin beta 4, X-linked [Source:HGNC Symbol;Acc:HGNC:11881]	0.007786	0.9322
ENSG00000144824	PHLDB2	pleckstrin homology like domain family B member 2 [Source:HGNC Symbol;Acc:HGNC:29573]	0.007824	-1.297
ENSG00000157766	ACAN	aggrecan [Source:HGNC Symbol;Acc:HGNC:319]	0.007884	-5.499
ENSG00000011465	DCN	decorin [Source:HGNC Symbol;Acc:HGNC:2705]	0.007923	1.245
ENSG00000169609	C15orf40	chromosome 15 open reading frame 40 [Source:HGNC Symbol;Acc:HGNC:28443]	0.008011	0.6933
ENSG00000143847	PPFIA4	PTPRF interacting protein alpha 4 [Source:HGNC Symbol;Acc:HGNC:9248]	0.008083	1.415
ENSG00000040275	SPDL1	spindle apparatus coiled-coil protein 1 [Source:HGNC Symbol;Acc:HGNC:26010]	0.008353	0.7375
ENSG00000012171	SEMA3B	semaphorin 3B [Source:HGNC Symbol;Acc:HGNC:10724]	0.008401	-2.579
ENSG00000102531	FNDC3A	fibronectin type III domain containing 3A [Source:HGNC Symbol;Acc:HGNC:20296]	0.008431	-0.7227
ENSG00000172893	DHCR7	7-dehydrocholesterol reductase [Source:HGNC Symbol;Acc:HGNC:2860]	0.008445	-0.7663
ENSG00000174938	SEZ6L2	seizure related 6 homolog like 2 [Source:HGNC Symbol;Acc:HGNC:30844]	0.008449	-2.693
ENSG00000058085	LAMC2	laminin subunit gamma 2 [Source:HGNC Symbol;Acc:HGNC:6493]	0.008459	1.479
ENSG00000139220	PPFIA2	PTPRF interacting protein alpha 2 [Source:HGNC Symbol;Acc:HGNC:9246]	0.008585	0.728
ENSG00000076356	PLXNA2	plexin A2 [Source:HGNC Symbol;Acc:HGNC:9100]	0.008619	-1.453
ENSG00000139629	GALNT6	polypeptide N-acetylgalactosaminyltransferase 6 [Source:HGNC Symbol;Acc:HGNC:4128]	0.008834	-1.984
ENSG00000274419	TBC1D3D	TBC1 domain family member 3D [Source:HGNC Symbol;Acc:HGNC:28944]	0.00889	2.829
ENSG00000134201	GSTM5	glutathione S-transferase mu 5 [Source:HGNC Symbol;Acc:HGNC:4637]	0.008916	1.682
ENSG00000101856	PGRMC1	progesterone receptor membrane component 1 [Source:HGNC Symbol;Acc:HGNC:16090]	0.00895	0.6771
ENSG00000204531	POU5F1	POU class 5 homeobox 1 [Source:HGNC Symbol;Acc:HGNC:9221]	0.009043	2.087
ENSG00000109846	CRYAB	crystallin alpha B [Source:HGNC Symbol;Acc:HGNC:2389]	0.009131	0.827
ENSG00000100285	NEFH	neurofilament heavy [Source:HGNC Symbol;Acc:HGNC:7737]	0.009144	-1.935
ENSG00000166347	CYB5A	cytochrome b5 type A [Source:HGNC Symbol;Acc:HGNC:2570]	0.009353	0.8325
ENSG00000116337	AMPD2	adenosine monophosphate deaminase 2 [Source:HGNC Symbol;Acc:HGNC:469]	0.009403	-0.7016
ENSG00000109099	PMP22	peripheral myelin protein 22 [Source:HGNC Symbol;Acc:HGNC:9118]	0.009487	0.8543
ENSG00000110811	P3H3	prolyl 3-hydroxylase 3 [Source:HGNC Symbol;Acc:HGNC:19318]	0.009559	-0.9243
ENSG00000178038	ALS2CL	ALS2 C-terminal like [Source:HGNC Symbol;Acc:HGNC:20605]	0.009595	-1.14
ENSG00000165806	CASP7	caspase 7 [Source:HGNC Symbol;Acc:HGNC:1508]	0.009612	0.708
ENSG00000125629	INSIG2	insulin induced gene 2 [Source:HGNC Symbol;Acc:HGNC:20452]	0.009631	0.9382
ENSG00000136231	IGF2BP3	insulin like growth factor 2 mRNA binding protein 3 [Source:HGNC Symbol;Acc:HGNC:28868]	0.009671	-1.163
ENSG00000272047	GTF2H5	general transcription factor IIH subunit 5 [Source:HGNC Symbol;Acc:HGNC:21157]	0.009954	0.8233
ENSG00000165233	CARD19	caspase recruitment domain family member 19 [Source:HGNC Symbol;Acc:HGNC:28148]	0.009957	-1.162
ENSG00000165775	FUNDC2	FUN14 domain containing 2 [Source:HGNC Symbol;Acc:HGNC:24925]	0.01003	0.6473
ENSG00000136848	DAB2IP	DAB2 interacting protein [Source:HGNC Symbol;Acc:HGNC:17294]	0.01004	-0.9387
ENSG00000127824	TUBA4A	tubulin alpha 4a [Source:HGNC Symbol;Acc:HGNC:12407]	0.01015	-1.405
ENSG00000130202	NECTIN2	nectin cell adhesion molecule 2 [Source:HGNC Symbol;Acc:HGNC:9707]	0.01033	-0.8513
ENSG00000197971	MBP	myelin basic protein [Source:HGNC Symbol;Acc:HGNC:6925]	0.01034	2.123
ENSG00000181104	F2R	coagulation factor II thrombin receptor [Source:HGNC Symbol;Acc:HGNC:3537]	0.01051	-1.606
ENSG00000129925	TMEM8A	transmembrane protein 8A [Source:HGNC Symbol;Acc:HGNC:17205]	0.01054	-1.12
ENSG00000135766	EGLN1	egl-9 family hypoxia inducible factor 1 [Source:HGNC Symbol;Acc:HGNC:1232]	0.01064	0.6488
ENSG00000136274	NACAD	NAC alpha domain containing [Source:HGNC Symbol;Acc:HGNC:22196]	0.01068	-1.199
ENSG00000138735	PDE5A	phosphodiesterase 5A [Source:HGNC Symbol;Acc:HGNC:8784]	0.01072	-2.003
ENSG00000159423	ALDH4A1	aldehyde dehydrogenase 4 family member A1 [Source:HGNC Symbol;Acc:HGNC:406]	0.01078	-0.969
ENSG00000166912	MTMR10	myotubularin related protein 10 [Source:HGNC Symbol;Acc:HGNC:25999]	0.01081	-0.9273
ENSG00000138675	FGF5	fibroblast growth factor 5 [Source:HGNC Symbol;Acc:HGNC:3683]	0.01096	-1.181
ENSG00000178053	MLF1	myeloid leukemia factor 1 [Source:HGNC Symbol;Acc:HGNC:7125]	0.0111	0.8478
ENSG00000105472	CLEC11A	C-type lectin domain containing 11A [Source:HGNC Symbol;Acc:HGNC:10576]	0.01113	-0.8681
ENSG00000071894	CPSF1	cleavage and polyadenylation specific factor 1 [Source:HGNC Symbol;Acc:HGNC:2324]	0.01124	-1.221
ENSG00000146278	PNRC1	proline rich nuclear receptor coactivator 1 [Source:HGNC Symbol;Acc:HGNC:17278]	0.01127	0.7672
ENSG00000189171	S100A13	S100 calcium binding protein A13 [Source:HGNC Symbol;Acc:HGNC:10490]	0.0113	0.6576
ENSG00000181019	NQO1	NAD(P)H quinone dehydrogenase 1 [Source:HGNC Symbol;Acc:HGNC:2874]	0.01131	0.7643
ENSG00000033100	CHPF2	chondroitin polymerizing factor 2 [Source:HGNC Symbol;Acc:HGNC:29270]	0.01135	-0.947
ENSG00000124508	BTN2A2	butyrophilin subfamily 2 member A2 [Source:HGNC Symbol;Acc:HGNC:1137]	0.01138	-0.8512
ENSG00000125148	MT2A	metallothionein 2A [Source:HGNC Symbol;Acc:HGNC:7406]	0.01153	-1.459
ENSG00000258818	RNASE4	ribonuclease A family member 4 [Source:HGNC Symbol;Acc:HGNC:10047]	0.01154	0.7267
ENSG00000075275	CELSR1	cadherin EGF LAG seven-pass G-type receptor 1 [Source:HGNC Symbol;Acc:HGNC:1850]	0.01157	-2.843
ENSG00000144366	GULP1	GULP, engulfment adaptor PTB domain containing 1 [Source:HGNC Symbol;Acc:HGNC:18649]	0.01159	-1.918
ENSG00000204397	CARD16	caspase recruitment domain family member 16 [Source:HGNC Symbol;Acc:HGNC:33701]	0.01169	1.608
ENSG00000076351	SLC46A1	solute carrier family 46 member 1 [Source:HGNC Symbol;Acc:HGNC:30521]	0.01172	-0.9614
ENSG00000164088	PPM1M	protein phosphatase, Mg2+/Mn2+ dependent 1M [Source:HGNC Symbol;Acc:HGNC:26506]	0.01182	0.5544
ENSG00000197568	HHLA3	HERV-H LTR-associating 3 [Source:HGNC Symbol;Acc:HGNC:4906]	0.01188	1.2
ENSG00000066084	DIP2B	disco interacting protein 2 homolog B [Source:HGNC Symbol;Acc:HGNC:29284]	0.01189	-0.6383
ENSG00000180340	FZD2	frizzled class receptor 2 [Source:HGNC Symbol;Acc:HGNC:4040]	0.012	-1.892
ENSG00000134046	MBD2	methyl-CpG binding domain protein 2 [Source:HGNC Symbol;Acc:HGNC:6917]	0.01211	0.6964
ENSG00000143641	GALNT2	polypeptide N-acetylgalactosaminyltransferase 2 [Source:HGNC Symbol;Acc:HGNC:4124]	0.01232	-0.5902
ENSG00000197903	HIST1H2BK	histone cluster 1 H2B family member k [Source:HGNC Symbol;Acc:HGNC:13954]	0.01238	-1.08
ENSG00000271741	AC114490.2		0.0124	-1.344
ENSG00000181449	SOX2	SRY-box 2 [Source:HGNC Symbol;Acc:HGNC:11195]	0.01246	1.261
ENSG00000197136	PCNX3	pecanex homolog 3 (Drosophila) [Source:HGNC Symbol;Acc:HGNC:18760]	0.01254	-1.063
ENSG00000072195	SPEG	SPEG complex locus [Source:HGNC Symbol;Acc:HGNC:16901]	0.01257	-0.6358
ENSG00000008118	CAMK1G	calcium/calmodulin dependent protein kinase IG [Source:HGNC Symbol;Acc:HGNC:14585]	0.01265	-1.732
ENSG00000188010	MORN2	MORN repeat containing 2 [Source:HGNC Symbol;Acc:HGNC:30166]	0.01271	0.621
ENSG00000156414	TDRD9	tudor domain containing 9 [Source:HGNC Symbol;Acc:HGNC:20122]	0.01277	-2.02
ENSG00000176171	BNIP3	BCL2 interacting protein 3 [Source:HGNC Symbol;Acc:HGNC:1084]	0.0128	1.071
ENSG00000198208	RPS6KL1	ribosomal protein S6 kinase like 1 [Source:HGNC Symbol;Acc:HGNC:20222]	0.0128	-1.763
ENSG00000105063	PPP6R1	protein phosphatase 6 regulatory subunit 1 [Source:HGNC Symbol;Acc:HGNC:29195]	0.01301	-0.8365
ENSG00000110328	GALNT18	polypeptide N-acetylgalactosaminyltransferase 18 [Source:HGNC Symbol;Acc:HGNC:30488]	0.01305	-3.128
ENSG00000157551	KCNJ15	potassium voltage-gated channel subfamily J member 15 [Source:HGNC Symbol;Acc:HGNC:6261]	0.01327	2.245
ENSG00000261796	ISY1-RAB43	ISY1-RAB43 readthrough [Source:HGNC Symbol;Acc:HGNC:42969]	0.01327	-0.6643
ENSG00000179133	C10orf67	chromosome 10 open reading frame 67 [Source:HGNC Symbol;Acc:HGNC:28716]	0.01337	-0.6322
ENSG00000172725	CORO1B	coronin 1B [Source:HGNC Symbol;Acc:HGNC:2253]	0.01343	-1.073
ENSG00000185803	SLC52A2	solute carrier family 52 member 2 [Source:HGNC Symbol;Acc:HGNC:30224]	0.01345	-1.027
ENSG00000013563	DNASE1L1	deoxyribonuclease 1 like 1 [Source:HGNC Symbol;Acc:HGNC:2957]	0.01354	-1.736
ENSG00000221890	NPTXR	neuronal pentraxin receptor [Source:HGNC Symbol;Acc:HGNC:7954]	0.01357	-1.661
ENSG00000117616	RSRP1	arginine and serine rich protein 1 [Source:HGNC Symbol;Acc:HGNC:25234]	0.0136	0.7025
ENSG00000168575	SLC20A2	solute carrier family 20 member 2 [Source:HGNC Symbol;Acc:HGNC:10947]	0.0136	-0.8871
ENSG00000138395	CDK15	cyclin dependent kinase 15 [Source:HGNC Symbol;Acc:HGNC:14434]	0.0136	-1.304
ENSG00000269190	FBXO17	F-box protein 17 [Source:HGNC Symbol;Acc:HGNC:18754]	0.01362	0.5904
ENSG00000121570	DPPA4	developmental pluripotency associated 4 [Source:HGNC Symbol;Acc:HGNC:19200]	0.01374	1.497
ENSG00000257923	CUX1	cut like homeobox 1 [Source:HGNC Symbol;Acc:HGNC:2557]	0.01374	-0.7634
ENSG00000106483	SFRP4	secreted frizzled related protein 4 [Source:HGNC Symbol;Acc:HGNC:10778]	0.01385	1.905
ENSG00000149557	FEZ1	fasciculation and elongation protein zeta 1 [Source:HGNC Symbol;Acc:HGNC:3659]	0.01402	0.6834
ENSG00000179832	MROH1	maestro heat like repeat family member 1 [Source:HGNC Symbol;Acc:HGNC:26958]	0.01404	-1.185
ENSG00000243649	CFB	complement factor B [Source:HGNC Symbol;Acc:HGNC:1037]	0.0141	1.394
ENSG00000006282	SPATA20	spermatogenesis associated 20 [Source:HGNC Symbol;Acc:HGNC:26125]	0.01415	-0.8774
ENSG00000197381	ADARB1	adenosine deaminase, RNA specific B1 [Source:HGNC Symbol;Acc:HGNC:226]	0.0142	1.271
ENSG00000160877	NACC1	nucleus accumbens associated 1 [Source:HGNC Symbol;Acc:HGNC:20967]	0.01434	-0.8261
ENSG00000073060	SCARB1	scavenger receptor class B member 1 [Source:HGNC Symbol;Acc:HGNC:1664]	0.01434	-1.487
ENSG00000109501	WFS1	wolframin ER transmembrane glycoprotein [Source:HGNC Symbol;Acc:HGNC:12762]	0.0146	-0.8844
ENSG00000205268	PDE7A	phosphodiesterase 7A [Source:HGNC Symbol;Acc:HGNC:8791]	0.01461	0.7241
ENSG00000104213	PDGFRL	platelet derived growth factor receptor like [Source:HGNC Symbol;Acc:HGNC:8805]	0.0147	1.253
ENSG00000198673	FAM19A2	family with sequence similarity 19 member A2, C-C motif chemokine like [Source:HGNC Symbol;Acc:HGNC:21589]	0.01471	2.694
ENSG00000198754	OXCT2	3-oxoacid CoA-transferase 2 [Source:HGNC Symbol;Acc:HGNC:18606]	0.01476	-1.677
ENSG00000011422	PLAUR	plasminogen activator, urokinase receptor [Source:HGNC Symbol;Acc:HGNC:9053]	0.0148	-0.6983
ENSG00000142655	PEX14	peroxisomal biogenesis factor 14 [Source:HGNC Symbol;Acc:HGNC:8856]	0.01484	-0.868
ENSG00000184845	DRD1	dopamine receptor D1 [Source:HGNC Symbol;Acc:HGNC:3020]	0.01485	2.15
ENSG00000196739	COL27A1	collagen type XXVII alpha 1 chain [Source:HGNC Symbol;Acc:HGNC:22986]	0.0149	-1.327
ENSG00000149541	B3GAT3	beta-1,3-glucuronyltransferase 3 [Source:HGNC Symbol;Acc:HGNC:923]	0.01497	-0.9373
ENSG00000135048	TMEM2	transmembrane protein 2 [Source:HGNC Symbol;Acc:HGNC:11869]	0.01499	-1.059
ENSG00000114784	EIF1B	eukaryotic translation initiation factor 1B [Source:HGNC Symbol;Acc:HGNC:30792]	0.01502	0.5846
ENSG00000135778	NTPCR	nucleoside-triphosphatase, cancer-related [Source:HGNC Symbol;Acc:HGNC:28204]	0.01505	0.6084
ENSG00000104154	SLC30A4	solute carrier family 30 member 4 [Source:HGNC Symbol;Acc:HGNC:11015]	0.01505	-1.031
ENSG00000196576	PLXNB2	plexin B2 [Source:HGNC Symbol;Acc:HGNC:9104]	0.01506	-0.9121
ENSG00000163637	PRICKLE2	prickle planar cell polarity protein 2 [Source:HGNC Symbol;Acc:HGNC:20340]	0.01512	0.7458
ENSG00000182326	C1S	complement C1s [Source:HGNC Symbol;Acc:HGNC:1247]	0.01515	0.7537
ENSG00000070413	DGCR2	DiGeorge syndrome critical region gene 2 [Source:HGNC Symbol;Acc:HGNC:2845]	0.01525	-0.6981
ENSG00000197081	IGF2R	insulin like growth factor 2 receptor [Source:HGNC Symbol;Acc:HGNC:5467]	0.0153	-0.842
ENSG00000121068	TBX2	T-box 2 [Source:HGNC Symbol;Acc:HGNC:11597]	0.01537	-2.11
ENSG00000176788	BASP1	brain abundant membrane attached signal protein 1 [Source:HGNC Symbol;Acc:HGNC:957]	0.01538	0.7404
ENSG00000065054	SLC9A3R2	SLC9A3 regulator 2 [Source:HGNC Symbol;Acc:HGNC:11076]	0.01546	-1.613
ENSG00000155760	FZD7	frizzled class receptor 7 [Source:HGNC Symbol;Acc:HGNC:4045]	0.01549	-1.037
ENSG00000241644	INMT	indolethylamine N-methyltransferase [Source:HGNC Symbol;Acc:HGNC:6069]	0.01558	1.521
ENSG00000117298	ECE1	endothelin converting enzyme 1 [Source:HGNC Symbol;Acc:HGNC:3146]	0.01567	-0.6653
ENSG00000240303	ACAD11	acyl-CoA dehydrogenase family member 11 [Source:HGNC Symbol;Acc:HGNC:30211]	0.01577	-0.6878
ENSG00000131233	GJA9	gap junction protein alpha 9 [Source:HGNC Symbol;Acc:HGNC:19155]	0.0158	0.6152
ENSG00000119185	ITGB1BP1	integrin subunit beta 1 binding protein 1 [Source:HGNC Symbol;Acc:HGNC:23927]	0.01591	0.581
ENSG00000147364	FBXO25	F-box protein 25 [Source:HGNC Symbol;Acc:HGNC:13596]	0.01593	0.5417
ENSG00000102575	ACP5	acid phosphatase 5, tartrate resistant [Source:HGNC Symbol;Acc:HGNC:124]	0.01606	-2.01
ENSG00000166997	CNPY4	canopy FGF signaling regulator 4 [Source:HGNC Symbol;Acc:HGNC:28631]	0.01617	0.5398
ENSG00000168955	TM4SF20	transmembrane 4 L six family member 20 [Source:HGNC Symbol;Acc:HGNC:26230]	0.01629	2.616
ENSG00000120860	WASHC3	WASH complex subunit 3 [Source:HGNC Symbol;Acc:HGNC:24256]	0.01635	0.5935
ENSG00000196878	LAMB3	laminin subunit beta 3 [Source:HGNC Symbol;Acc:HGNC:6490]	0.01643	-2.446
ENSG00000139722	VPS37B	VPS37B, ESCRT-I subunit [Source:HGNC Symbol;Acc:HGNC:25754]	0.0165	-0.663
ENSG00000107731	UNC5B	unc-5 netrin receptor B [Source:HGNC Symbol;Acc:HGNC:12568]	0.01655	-1.947
ENSG00000122863	CHST3	carbohydrate sulfotransferase 3 [Source:HGNC Symbol;Acc:HGNC:1971]	0.01657	-0.5839
ENSG00000105376	ICAM5	intercellular adhesion molecule 5 [Source:HGNC Symbol;Acc:HGNC:5348]	0.01668	-2.732
ENSG00000178172	SPINK6	serine peptidase inhibitor, Kazal type 6 [Source:HGNC Symbol;Acc:HGNC:29486]	0.01677	1.776
ENSG00000166341	DCHS1	dachsous cadherin-related 1 [Source:HGNC Symbol;Acc:HGNC:13681]	0.01685	-1.867
ENSG00000196109	ZNF676	zinc finger protein 676 [Source:HGNC Symbol;Acc:HGNC:20429]	0.01696	0.5807
ENSG00000130193	THEM6	thioesterase superfamily member 6 [Source:HGNC Symbol;Acc:HGNC:29656]	0.017	-1.447
ENSG00000105738	SIPA1L3	signal induced proliferation associated 1 like 3 [Source:HGNC Symbol;Acc:HGNC:23801]	0.01707	-1.46
ENSG00000140564	FURIN	furin, paired basic amino acid cleaving enzyme [Source:HGNC Symbol;Acc:HGNC:8568]	0.0171	-0.6688
ENSG00000156453	PCDH1	protocadherin 1 [Source:HGNC Symbol;Acc:HGNC:8655]	0.01726	-1.318
ENSG00000120837	NFYB	nuclear transcription factor Y subunit beta [Source:HGNC Symbol;Acc:HGNC:7805]	0.01731	0.7854
ENSG00000196549	MME	membrane metalloendopeptidase [Source:HGNC Symbol;Acc:HGNC:7154]	0.01748	-0.8832
ENSG00000102858	MGRN1	mahogunin ring finger 1 [Source:HGNC Symbol;Acc:HGNC:20254]	0.01755	-0.9248
ENSG00000147852	VLDLR	very low density lipoprotein receptor [Source:HGNC Symbol;Acc:HGNC:12698]	0.01756	-0.6591
ENSG00000108509	CAMTA2	calmodulin binding transcription activator 2 [Source:HGNC Symbol;Acc:HGNC:18807]	0.01756	-0.9053
ENSG00000185652	NTF3	neurotrophin 3 [Source:HGNC Symbol;Acc:HGNC:8023]	0.01757	0.8738
ENSG00000182087	TMEM259	transmembrane protein 259 [Source:HGNC Symbol;Acc:HGNC:17039]	0.01763	-1.024
ENSG00000171462	DLK2	delta like non-canonical Notch ligand 2 [Source:HGNC Symbol;Acc:HGNC:21113]	0.01773	-2.27
ENSG00000141503	MINK1	misshapen like kinase 1 [Source:HGNC Symbol;Acc:HGNC:17565]	0.01783	-0.6221
ENSG00000137203	TFAP2A	transcription factor AP-2 alpha [Source:HGNC Symbol;Acc:HGNC:11742]	0.01794	-3.488
ENSG00000129465	RIPK3	receptor interacting serine/threonine kinase 3 [Source:HGNC Symbol;Acc:HGNC:10021]	0.01796	0.8917
ENSG00000142949	PTPRF	protein tyrosine phosphatase, receptor type F [Source:HGNC Symbol;Acc:HGNC:9670]	0.01813	-1.02
ENSG00000050820	BCAR1	BCAR1, Cas family scaffolding protein [Source:HGNC Symbol;Acc:HGNC:971]	0.01819	-1.1
ENSG00000008394	MGST1	microsomal glutathione S-transferase 1 [Source:HGNC Symbol;Acc:HGNC:7061]	0.01825	1.342
ENSG00000105223	PLD3	phospholipase D family member 3 [Source:HGNC Symbol;Acc:HGNC:17158]	0.01826	-0.9054
ENSG00000124249	KCNK15	potassium two pore domain channel subfamily K member 15 [Source:HGNC Symbol;Acc:HGNC:13814]	0.01833	1.408
ENSG00000145555	MYO10	myosin X [Source:HGNC Symbol;Acc:HGNC:7593]	0.01835	-0.8053
ENSG00000122644	ARL4A	ADP ribosylation factor like GTPase 4A [Source:HGNC Symbol;Acc:HGNC:695]	0.01841	0.6666
ENSG00000164880	INTS1	integrator complex subunit 1 [Source:HGNC Symbol;Acc:HGNC:24555]	0.01848	-1.534
ENSG00000205426	KRT81	keratin 81 [Source:HGNC Symbol;Acc:HGNC:6458]	0.01855	-2.906
ENSG00000181649	PHLDA2	pleckstrin homology like domain family A member 2 [Source:HGNC Symbol;Acc:HGNC:12385]	0.01869	-1.61
ENSG00000123453	SARDH	sarcosine dehydrogenase [Source:HGNC Symbol;Acc:HGNC:10536]	0.01874	-1.567
ENSG00000124613	ZNF391	zinc finger protein 391 [Source:HGNC Symbol;Acc:HGNC:18779]	0.01878	-1.282
ENSG00000123131	PRDX4	peroxiredoxin 4 [Source:HGNC Symbol;Acc:HGNC:17169]	0.01881	0.6243
ENSG00000170310	STX8	syntaxin 8 [Source:HGNC Symbol;Acc:HGNC:11443]	0.01885	0.7365
ENSG00000182575	NXPH3	neurexophilin 3 [Source:HGNC Symbol;Acc:HGNC:8077]	0.01889	-3.016
ENSG00000020129	NCDN	neurochondrin [Source:HGNC Symbol;Acc:HGNC:17597]	0.01903	-0.6917
ENSG00000102780	DGKH	diacylglycerol kinase eta [Source:HGNC Symbol;Acc:HGNC:2854]	0.0191	-0.6615
ENSG00000143653	SCCPDH	saccharopine dehydrogenase (putative) [Source:HGNC Symbol;Acc:HGNC:24275]	0.01927	0.5173
ENSG00000116017	ARID3A	AT-rich interaction domain 3A [Source:HGNC Symbol;Acc:HGNC:3031]	0.01929	-0.6503
ENSG00000143149	ALDH9A1	aldehyde dehydrogenase 9 family member A1 [Source:HGNC Symbol;Acc:HGNC:412]	0.01932	0.55
ENSG00000148655	LRMDA	leucine rich melanocyte differentiation associated [Source:HGNC Symbol;Acc:HGNC:23405]	0.01938	1.533
ENSG00000198756	COLGALT2	collagen beta(1-O)galactosyltransferase 2 [Source:HGNC Symbol;Acc:HGNC:16790]	0.01949	-1.663
ENSG00000131669	NINJ1	ninjurin 1 [Source:HGNC Symbol;Acc:HGNC:7824]	0.01951	-1.381
ENSG00000138835	RGS3	regulator of G protein signaling 3 [Source:HGNC Symbol;Acc:HGNC:9999]	0.01961	-0.7591
ENSG00000072110	ACTN1	actinin alpha 1 [Source:HGNC Symbol;Acc:HGNC:163]	0.01965	-0.7022
ENSG00000168958	MFF	mitochondrial fission factor [Source:HGNC Symbol;Acc:HGNC:24858]	0.01971	0.9159
ENSG00000197467	COL13A1	collagen type XIII alpha 1 chain [Source:HGNC Symbol;Acc:HGNC:2190]	0.01971	-1.154
ENSG00000186111	PIP5K1C	phosphatidylinositol-4-phosphate 5-kinase type 1 gamma [Source:HGNC Symbol;Acc:HGNC:8996]	0.01974	-0.5844
ENSG00000119048	UBE2B	ubiquitin conjugating enzyme E2 B [Source:HGNC Symbol;Acc:HGNC:12473]	0.01979	0.5418
ENSG00000196924	FLNA	filamin A [Source:HGNC Symbol;Acc:HGNC:3754]	0.01982	-1.084
ENSG00000179542	SLITRK4	SLIT and NTRK like family member 4 [Source:HGNC Symbol;Acc:HGNC:23502]	0.01985	1.064
ENSG00000171067	C11orf24	chromosome 11 open reading frame 24 [Source:HGNC Symbol;Acc:HGNC:1174]	0.01989	-0.5701
ENSG00000205863	C1QTNF9B	C1q and TNF related 9B [Source:HGNC Symbol;Acc:HGNC:34072]	0.01992	0.5225
ENSG00000186174	BCL9L	B-cell CLL/lymphoma 9 like [Source:HGNC Symbol;Acc:HGNC:23688]	0.01998	-0.8349
ENSG00000213445	SIPA1	signal-induced proliferation-associated 1 [Source:HGNC Symbol;Acc:HGNC:10885]	0.02004	-1.077
ENSG00000117152	RGS4	regulator of G protein signaling 4 [Source:HGNC Symbol;Acc:HGNC:10000]	0.02004	-2.961
ENSG00000167632	TRAPPC9	trafficking protein particle complex 9 [Source:HGNC Symbol;Acc:HGNC:30832]	0.02014	-0.793
ENSG00000034713	GABARAPL2	GABA type A receptor associated protein like 2 [Source:HGNC Symbol;Acc:HGNC:13291]	0.02018	0.5988
ENSG00000137868	STRA6	stimulated by retinoic acid 6 [Source:HGNC Symbol;Acc:HGNC:30650]	0.02019	-3.009
ENSG00000239887	C1orf226	chromosome 1 open reading frame 226 [Source:HGNC Symbol;Acc:HGNC:34351]	0.0202	-2.275
ENSG00000198910	L1CAM	L1 cell adhesion molecule [Source:HGNC Symbol;Acc:HGNC:6470]	0.02021	-6.863
ENSG00000117155	SSX2IP	SSX family member 2 interacting protein [Source:HGNC Symbol;Acc:HGNC:16509]	0.02024	-1.632
ENSG00000253276	CCDC71L	coiled-coil domain containing 71 like [Source:HGNC Symbol;Acc:HGNC:26685]	0.02025	-0.9535
ENSG00000158825	CDA	cytidine deaminase [Source:HGNC Symbol;Acc:HGNC:1712]	0.0203	0.9552
ENSG00000198792	TMEM184B	transmembrane protein 184B [Source:HGNC Symbol;Acc:HGNC:1310]	0.02032	-0.6764
ENSG00000164220	F2RL2	coagulation factor II thrombin receptor like 2 [Source:HGNC Symbol;Acc:HGNC:3539]	0.02035	-5.171
ENSG00000137802	MAPKBP1	mitogen-activated protein kinase binding protein 1 [Source:HGNC Symbol;Acc:HGNC:29536]	0.02044	-0.6243
ENSG00000203485	INF2	inverted formin, FH2 and WH2 domain containing [Source:HGNC Symbol;Acc:HGNC:23791]	0.02049	-0.8898
ENSG00000149489	ROM1	retinal outer segment membrane protein 1 [Source:HGNC Symbol;Acc:HGNC:10254]	0.02053	0.9685
ENSG00000108590	MED31	mediator complex subunit 31 [Source:HGNC Symbol;Acc:HGNC:24260]	0.02055	0.7993
ENSG00000213859	KCTD11	potassium channel tetramerization domain containing 11 [Source:HGNC Symbol;Acc:HGNC:21302]	0.02068	0.5747
ENSG00000123989	CHPF	chondroitin polymerizing factor [Source:HGNC Symbol;Acc:HGNC:24291]	0.02072	-1.409
ENSG00000137507	LRRC32	leucine rich repeat containing 32 [Source:HGNC Symbol;Acc:HGNC:4161]	0.02077	1.799
ENSG00000145040	UCN2	urocortin 2 [Source:HGNC Symbol;Acc:HGNC:18414]	0.02082	-1.975
ENSG00000155970	MICU3	mitochondrial calcium uptake family member 3 [Source:HGNC Symbol;Acc:HGNC:27820]	0.02085	-0.9794
ENSG00000169710	FASN	fatty acid synthase [Source:HGNC Symbol;Acc:HGNC:3594]	0.02088	-1.627
ENSG00000138311	ZNF365	zinc finger protein 365 [Source:HGNC Symbol;Acc:HGNC:18194]	0.02088	-2.686
ENSG00000100368	CSF2RB	colony stimulating factor 2 receptor beta common subunit [Source:HGNC Symbol;Acc:HGNC:2436]	0.02091	1.931
ENSG00000143545	RAB13	RAB13, member RAS oncogene family [Source:HGNC Symbol;Acc:HGNC:9762]	0.02094	0.5772
ENSG00000048540	LMO3	LIM domain only 3 [Source:HGNC Symbol;Acc:HGNC:6643]	0.02102	1.172
ENSG00000231925	TAPBP	TAP binding protein [Source:HGNC Symbol;Acc:HGNC:11566]	0.02108	-0.527
ENSG00000121753	ADGRB2	adhesion G protein-coupled receptor B2 [Source:HGNC Symbol;Acc:HGNC:944]	0.02128	-1.55
ENSG00000152760	TCTEX1D1	Tctex1 domain containing 1 [Source:HGNC Symbol;Acc:HGNC:26882]	0.02137	1.588
ENSG00000140854	KATNB1	katanin regulatory subunit B1 [Source:HGNC Symbol;Acc:HGNC:6217]	0.02137	-1.022
ENSG00000178209	PLEC	plectin [Source:HGNC Symbol;Acc:HGNC:9069]	0.02149	-1.435
ENSG00000238243	OR2W3	olfactory receptor family 2 subfamily W member 3 [Source:HGNC Symbol;Acc:HGNC:15021]	0.02153	2.057
ENSG00000111199	TRPV4	transient receptor potential cation channel subfamily V member 4 [Source:HGNC Symbol;Acc:HGNC:18083]	0.02153	-1.158
ENSG00000108557	RAI1	retinoic acid induced 1 [Source:HGNC Symbol;Acc:HGNC:9834]	0.02155	-1.237
ENSG00000134259	NGF	nerve growth factor [Source:HGNC Symbol;Acc:HGNC:7808]	0.02162	0.6657
ENSG00000038358	EDC4	enhancer of mRNA decapping 4 [Source:HGNC Symbol;Acc:HGNC:17157]	0.0219	-0.7934
ENSG00000130513	GDF15	growth differentiation factor 15 [Source:HGNC Symbol;Acc:HGNC:30142]	0.02215	-1.24
ENSG00000074416	MGLL	monoglyceride lipase [Source:HGNC Symbol;Acc:HGNC:17038]	0.02216	-0.6335
ENSG00000038945	MSR1	macrophage scavenger receptor 1 [Source:HGNC Symbol;Acc:HGNC:7376]	0.02223	1.079
ENSG00000135905	DOCK10	dedicator of cytokinesis 10 [Source:HGNC Symbol;Acc:HGNC:23479]	0.02224	-0.8764
ENSG00000115275	MOGS	mannosyl-oligosaccharide glucosidase [Source:HGNC Symbol;Acc:HGNC:24862]	0.02232	-0.5834
ENSG00000186184	POLR1D	RNA polymerase I subunit D [Source:HGNC Symbol;Acc:HGNC:20422]	0.02236	0.6077
ENSG00000145244	CORIN	corin, serine peptidase [Source:HGNC Symbol;Acc:HGNC:19012]	0.02237	-3.942
ENSG00000198121	LPAR1	lysophosphatidic acid receptor 1 [Source:HGNC Symbol;Acc:HGNC:3166]	0.0224	-0.7674
ENSG00000197894	ADH5	alcohol dehydrogenase 5 (class III), chi polypeptide [Source:HGNC Symbol;Acc:HGNC:253]	0.02243	0.5484
ENSG00000173848	NET1	neuroepithelial cell transforming 1 [Source:HGNC Symbol;Acc:HGNC:14592]	0.0225	-0.974
ENSG00000079432	CIC	capicua transcriptional repressor [Source:HGNC Symbol;Acc:HGNC:14214]	0.02252	-0.9039
ENSG00000142149	HUNK	hormonally up-regulated Neu-associated kinase [Source:HGNC Symbol;Acc:HGNC:13326]	0.02253	1.574
ENSG00000165092	ALDH1A1	aldehyde dehydrogenase 1 family member A1 [Source:HGNC Symbol;Acc:HGNC:402]	0.02266	-7.431
ENSG00000138623	SEMA7A	semaphorin 7A (John Milton Hagen blood group) [Source:HGNC Symbol;Acc:HGNC:10741]	0.02272	-1.25
ENSG00000111450	STX2	syntaxin 2 [Source:HGNC Symbol;Acc:HGNC:3403]	0.02276	0.5927
ENSG00000221866	PLXNA4	plexin A4 [Source:HGNC Symbol;Acc:HGNC:9102]	0.02279	2.288
ENSG00000138771	SHROOM3	shroom family member 3 [Source:HGNC Symbol;Acc:HGNC:30422]	0.02281	-1.093
ENSG00000175567	UCP2	uncoupling protein 2 [Source:HGNC Symbol;Acc:HGNC:12518]	0.02288	-3.484
ENSG00000162552	WNT4	Wnt family member 4 [Source:HGNC Symbol;Acc:HGNC:12783]	0.02293	2.762
ENSG00000114279	FGF12	fibroblast growth factor 12 [Source:HGNC Symbol;Acc:HGNC:3668]	0.02297	0.9209
ENSG00000172345	STARD5	StAR related lipid transfer domain containing 5 [Source:HGNC Symbol;Acc:HGNC:18065]	0.02297	0.8847
ENSG00000197106	SLC6A17	solute carrier family 6 member 17 [Source:HGNC Symbol;Acc:HGNC:31399]	0.02298	-2.211
ENSG00000127415	IDUA	iduronidase, alpha-L- [Source:HGNC Symbol;Acc:HGNC:5391]	0.02301	-0.9526
ENSG00000148082	SHC3	SHC adaptor protein 3 [Source:HGNC Symbol;Acc:HGNC:18181]	0.0232	-2.535
ENSG00000274049	INO80B-WBP1	INO80B-WBP1 readthrough (NMD candidate) [Source:HGNC Symbol;Acc:HGNC:49199]	0.02322	-1.537
ENSG00000185960	SHOX	short stature homeobox [Source:HGNC Symbol;Acc:HGNC:10853]	0.02323	-4.632
ENSG00000182798	MAGEB17	MAGE family member B17 [Source:HGNC Symbol;Acc:HGNC:17418]	0.02345	0.61
ENSG00000106617	PRKAG2	protein kinase AMP-activated non-catalytic subunit gamma 2 [Source:HGNC Symbol;Acc:HGNC:9386]	0.02345	0.5965
ENSG00000122574	WIPF3	WAS/WASL interacting protein family member 3 [Source:HGNC Symbol;Acc:HGNC:22004]	0.02354	1.295
ENSG00000170627	GTSF1	gametocyte specific factor 1 [Source:HGNC Symbol;Acc:HGNC:26565]	0.0237	0.5267
ENSG00000135919	SERPINE2	serpin family E member 2 [Source:HGNC Symbol;Acc:HGNC:8951]	0.02371	1.679
ENSG00000014216	CAPN1	calpain 1 [Source:HGNC Symbol;Acc:HGNC:1476]	0.02373	-0.6354
ENSG00000119139	TJP2	tight junction protein 2 [Source:HGNC Symbol;Acc:HGNC:11828]	0.02377	-0.6515
ENSG00000165609	NUDT5	nudix hydrolase 5 [Source:HGNC Symbol;Acc:HGNC:8052]	0.02401	0.6078
ENSG00000100345	MYH9	myosin heavy chain 9 [Source:HGNC Symbol;Acc:HGNC:7579]	0.02408	-0.9306
ENSG00000107537	PHYH	phytanoyl-CoA 2-hydroxylase [Source:HGNC Symbol;Acc:HGNC:8940]	0.02437	0.5247
ENSG00000023892	DEF6	DEF6, guanine nucleotide exchange factor [Source:HGNC Symbol;Acc:HGNC:2760]	0.02452	-1.733
ENSG00000169297	NR0B1	nuclear receptor subfamily 0 group B member 1 [Source:HGNC Symbol;Acc:HGNC:7960]	0.02453	0.6715
ENSG00000150594	ADRA2A	adrenoceptor alpha 2A [Source:HGNC Symbol;Acc:HGNC:281]	0.02455	2.061
ENSG00000198918	RPL39	ribosomal protein L39 [Source:HGNC Symbol;Acc:HGNC:10350]	0.02457	0.7675
ENSG00000168938	PPIC	peptidylprolyl isomerase C [Source:HGNC Symbol;Acc:HGNC:9256]	0.02458	0.5026
ENSG00000136205	TNS3	tensin 3 [Source:HGNC Symbol;Acc:HGNC:21616]	0.02458	-0.6783
ENSG00000265107	GJA5	gap junction protein alpha 5 [Source:HGNC Symbol;Acc:HGNC:4279]	0.02462	-2.884
ENSG00000151962	RBM46	RNA binding motif protein 46 [Source:HGNC Symbol;Acc:HGNC:28401]	0.02465	1.163
ENSG00000184500	PROS1	protein S (alpha) [Source:HGNC Symbol;Acc:HGNC:9456]	0.02474	0.8744
ENSG00000204977	TRIM13	tripartite motif containing 13 [Source:HGNC Symbol;Acc:HGNC:9976]	0.02482	0.5332
ENSG00000151418	ATP6V1G3	ATPase H+ transporting V1 subunit G3 [Source:HGNC Symbol;Acc:HGNC:18265]	0.02486	1.393
ENSG00000163701	IL17RE	interleukin 17 receptor E [Source:HGNC Symbol;Acc:HGNC:18439]	0.02494	-1.347
ENSG00000157654	PALM2-AKAP2	PALM2-AKAP2 readthrough [Source:HGNC Symbol;Acc:HGNC:33529]	0.025	-1.303
ENSG00000146411	SLC2A12	solute carrier family 2 member 12 [Source:HGNC Symbol;Acc:HGNC:18067]	0.02502	-2.277
ENSG00000175662	TOM1L2	target of myb1 like 2 membrane trafficking protein [Source:HGNC Symbol;Acc:HGNC:11984]	0.02504	-0.6327
ENSG00000161091	MFSD12	major facilitator superfamily domain containing 12 [Source:HGNC Symbol;Acc:HGNC:28299]	0.02506	-0.6497
ENSG00000015532	XYLT2	xylosyltransferase 2 [Source:HGNC Symbol;Acc:HGNC:15517]	0.02529	-0.6127
ENSG00000183873	SCN5A	sodium voltage-gated channel alpha subunit 5 [Source:HGNC Symbol;Acc:HGNC:10593]	0.0253	-1.552
ENSG00000101460	MAP1LC3A	microtubule associated protein 1 light chain 3 alpha [Source:HGNC Symbol;Acc:HGNC:6838]	0.02535	-0.673
ENSG00000072201	LNX1	ligand of numb-protein X 1 [Source:HGNC Symbol;Acc:HGNC:6657]	0.02536	2.548
ENSG00000138434	SSFA2	sperm specific antigen 2 [Source:HGNC Symbol;Acc:HGNC:11319]	0.02548	-0.5308
ENSG00000175866	BAIAP2	BAI1 associated protein 2 [Source:HGNC Symbol;Acc:HGNC:947]	0.02552	-0.9178
ENSG00000104177	MYEF2	myelin expression factor 2 [Source:HGNC Symbol;Acc:HGNC:17940]	0.02552	-1.47
ENSG00000160360	GPSM1	G protein signaling modulator 1 [Source:HGNC Symbol;Acc:HGNC:17858]	0.02554	-1.112
ENSG00000197756	RPL37A	ribosomal protein L37a [Source:HGNC Symbol;Acc:HGNC:10348]	0.02558	0.6877
ENSG00000125746	EML2	echinoderm microtubule associated protein like 2 [Source:HGNC Symbol;Acc:HGNC:18035]	0.02558	-0.5894
ENSG00000279091	AC026523.2		0.02569	0.5967
ENSG00000178773	CPNE7	copine 7 [Source:HGNC Symbol;Acc:HGNC:2320]	0.02573	-1.118
ENSG00000109066	TMEM104	transmembrane protein 104 [Source:HGNC Symbol;Acc:HGNC:25984]	0.02575	-0.7397
ENSG00000180900	SCRIB	scribbled planar cell polarity protein [Source:HGNC Symbol;Acc:HGNC:30377]	0.02575	-1.193
ENSG00000130751	NPAS1	neuronal PAS domain protein 1 [Source:HGNC Symbol;Acc:HGNC:7894]	0.02583	-2.119
ENSG00000126803	HSPA2	heat shock protein family A (Hsp70) member 2 [Source:HGNC Symbol;Acc:HGNC:5235]	0.0259	-1.007
ENSG00000170421	KRT8	keratin 8 [Source:HGNC Symbol;Acc:HGNC:6446]	0.0259	-2.003
ENSG00000126705	AHDC1	AT-hook DNA binding motif containing 1 [Source:HGNC Symbol;Acc:HGNC:25230]	0.02592	-0.9831
ENSG00000102996	MMP15	matrix metallopeptidase 15 [Source:HGNC Symbol;Acc:HGNC:7161]	0.02593	-1.734
ENSG00000150628	SPATA4	spermatogenesis associated 4 [Source:HGNC Symbol;Acc:HGNC:17333]	0.026	-0.646
ENSG00000087303	NID2	nidogen 2 [Source:HGNC Symbol;Acc:HGNC:13389]	0.02621	-2.036
ENSG00000105246	EBI3	Epstein-Barr virus induced 3 [Source:HGNC Symbol;Acc:HGNC:3129]	0.02639	-0.9229
ENSG00000169432	SCN9A	sodium voltage-gated channel alpha subunit 9 [Source:HGNC Symbol;Acc:HGNC:10597]	0.02659	-1.958
ENSG00000146828	SLC12A9	solute carrier family 12 member 9 [Source:HGNC Symbol;Acc:HGNC:17435]	0.02662	-0.9435
ENSG00000124574	ABCC10	ATP binding cassette subfamily C member 10 [Source:HGNC Symbol;Acc:HGNC:52]	0.02667	-0.6957
ENSG00000160200	CBS	cystathionine-beta-synthase [Source:HGNC Symbol;Acc:HGNC:1550]	0.02673	-1.677
ENSG00000141404	GNAL	G protein subunit alpha L [Source:HGNC Symbol;Acc:HGNC:4388]	0.02692	1.007
ENSG00000101307	SIRPB1	signal regulatory protein beta 1 [Source:HGNC Symbol;Acc:HGNC:15928]	0.02692	-1.564
ENSG00000211772	TRBC2	T-cell receptor beta constant 2 [Source:HGNC Symbol;Acc:HGNC:12157]	0.02692	-3.047
ENSG00000169122	FAM110B	family with sequence similarity 110 member B [Source:HGNC Symbol;Acc:HGNC:28587]	0.02711	0.6249
ENSG00000166963	MAP1A	microtubule associated protein 1A [Source:HGNC Symbol;Acc:HGNC:6835]	0.02723	-0.8404
ENSG00000099204	ABLIM1	actin binding LIM protein 1 [Source:HGNC Symbol;Acc:HGNC:78]	0.02723	-1.695
ENSG00000072786	STK10	serine/threonine kinase 10 [Source:HGNC Symbol;Acc:HGNC:11388]	0.02731	-0.5306
ENSG00000140688	C16orf58	chromosome 16 open reading frame 58 [Source:HGNC Symbol;Acc:HGNC:25848]	0.02732	-0.6185
ENSG00000099822	HCN2	hyperpolarization activated cyclic nucleotide gated potassium channel 2 [Source:HGNC Symbol;Acc:HGNC:4846]	0.02737	-1.302
ENSG00000111653	ING4	inhibitor of growth family member 4 [Source:HGNC Symbol;Acc:HGNC:19423]	0.02739	0.5686
ENSG00000170891	CYTL1	cytokine like 1 [Source:HGNC Symbol;Acc:HGNC:24435]	0.02744	3.431
ENSG00000183696	UPP1	uridine phosphorylase 1 [Source:HGNC Symbol;Acc:HGNC:12576]	0.02744	0.6321
ENSG00000100242	SUN2	Sad1 and UNC84 domain containing 2 [Source:HGNC Symbol;Acc:HGNC:14210]	0.02765	-0.7497
ENSG00000182010	RTKN2	rhotekin 2 [Source:HGNC Symbol;Acc:HGNC:19364]	0.02765	-2.3
ENSG00000104973	MED25	mediator complex subunit 25 [Source:HGNC Symbol;Acc:HGNC:28845]	0.02777	-0.8599
ENSG00000100116	GCAT	glycine C-acetyltransferase [Source:HGNC Symbol;Acc:HGNC:4188]	0.02781	-1.108
ENSG00000130829	DUSP9	dual specificity phosphatase 9 [Source:HGNC Symbol;Acc:HGNC:3076]	0.02783	0.639
ENSG00000116774	OLFML3	olfactomedin like 3 [Source:HGNC Symbol;Acc:HGNC:24956]	0.02806	1.097
ENSG00000186265	BTLA	B and T lymphocyte associated [Source:HGNC Symbol;Acc:HGNC:21087]	0.02807	0.8374
ENSG00000068079	IFI35	interferon induced protein 35 [Source:HGNC Symbol;Acc:HGNC:5399]	0.02821	0.5444
ENSG00000117600	PLPPR4	phospholipid phosphatase related 4 [Source:HGNC Symbol;Acc:HGNC:23496]	0.02821	-3.148
ENSG00000189227	C15orf61	chromosome 15 open reading frame 61 [Source:HGNC Symbol;Acc:HGNC:34453]	0.02823	0.8689
ENSG00000136830	FAM129B	family with sequence similarity 129 member B [Source:HGNC Symbol;Acc:HGNC:25282]	0.02835	-0.7946
ENSG00000167244	IGF2	insulin like growth factor 2 [Source:HGNC Symbol;Acc:HGNC:5466]	0.02835	-3.667
ENSG00000205560	CPT1B	carnitine palmitoyltransferase 1B [Source:HGNC Symbol;Acc:HGNC:2329]	0.02842	1.004
ENSG00000214827	MTCP1	mature T-cell proliferation 1 [Source:HGNC Symbol;Acc:HGNC:7423]	0.02842	0.8065
ENSG00000106211	HSPB1	heat shock protein family B (small) member 1 [Source:HGNC Symbol;Acc:HGNC:5246]	0.02842	-1.178
ENSG00000181856	SLC2A4	solute carrier family 2 member 4 [Source:HGNC Symbol;Acc:HGNC:11009]	0.02845	-0.5891
ENSG00000139200	PIANP	PILR alpha associated neural protein [Source:HGNC Symbol;Acc:HGNC:25338]	0.02855	-1.873
ENSG00000185010	F8	coagulation factor VIII [Source:HGNC Symbol;Acc:HGNC:3546]	0.0286	0.9706
ENSG00000172000	ZNF556	zinc finger protein 556 [Source:HGNC Symbol;Acc:HGNC:25669]	0.02865	2.097
ENSG00000011405	PIK3C2A	phosphatidylinositol-4-phosphate 3-kinase catalytic subunit type 2 alpha [Source:HGNC Symbol;Acc:HGNC:8971]	0.02868	-0.7778
ENSG00000110237	ARHGEF17	Rho guanine nucleotide exchange factor 17 [Source:HGNC Symbol;Acc:HGNC:21726]	0.0287	-0.5111
ENSG00000130402	ACTN4	actinin alpha 4 [Source:HGNC Symbol;Acc:HGNC:166]	0.02879	-0.8934
ENSG00000151474	FRMD4A	FERM domain containing 4A [Source:HGNC Symbol;Acc:HGNC:25491]	0.02899	-0.8299
ENSG00000167600	CYP2S1	cytochrome P450 family 2 subfamily S member 1 [Source:HGNC Symbol;Acc:HGNC:15654]	0.02904	-1.695
ENSG00000145416	MARCH1	membrane associated ring-CH-type finger 1 [Source:HGNC Symbol;Acc:HGNC:26077]	0.02917	1.324
ENSG00000179476	C14orf28	chromosome 14 open reading frame 28 [Source:HGNC Symbol;Acc:HGNC:19834]	0.02921	0.8067
ENSG00000102755	FLT1	fms related tyrosine kinase 1 [Source:HGNC Symbol;Acc:HGNC:3763]	0.02924	-3.851
ENSG00000196337	CGB7	chorionic gonadotropin beta subunit 7 [Source:HGNC Symbol;Acc:HGNC:16451]	0.02928	-0.9808
ENSG00000188747	NOXA1	NADPH oxidase activator 1 [Source:HGNC Symbol;Acc:HGNC:10668]	0.0293	-0.7741
ENSG00000164889	SLC4A2	solute carrier family 4 member 2 [Source:HGNC Symbol;Acc:HGNC:11028]	0.02936	-0.8108
ENSG00000050344	NFE2L3	nuclear factor, erythroid 2 like 3 [Source:HGNC Symbol;Acc:HGNC:7783]	0.02938	-2.463
ENSG00000153291	SLC25A27	solute carrier family 25 member 27 [Source:HGNC Symbol;Acc:HGNC:21065]	0.02941	0.9972
ENSG00000177169	ULK1	unc-51 like autophagy activating kinase 1 [Source:HGNC Symbol;Acc:HGNC:12558]	0.02941	-0.7318
ENSG00000136367	ZFHX2	zinc finger homeobox 2 [Source:HGNC Symbol;Acc:HGNC:20152]	0.02944	-1.741
ENSG00000164610	RP9	retinitis pigmentosa 9 (autosomal dominant) [Source:HGNC Symbol;Acc:HGNC:10288]	0.02945	0.5574
ENSG00000198626	RYR2	ryanodine receptor 2 [Source:HGNC Symbol;Acc:HGNC:10484]	0.02966	1.294
ENSG00000110719	TCIRG1	T-cell immune regulator 1, ATPase H+ transporting V0 subunit a3 [Source:HGNC Symbol;Acc:HGNC:11647]	0.02967	-0.892
ENSG00000151376	ME3	malic enzyme 3 [Source:HGNC Symbol;Acc:HGNC:6985]	0.02968	0.6477
ENSG00000128965	CHAC1	ChaC glutathione specific gamma-glutamylcyclotransferase 1 [Source:HGNC Symbol;Acc:HGNC:28680]	0.02974	-0.8159
ENSG00000052749	RRP12	ribosomal RNA processing 12 homolog [Source:HGNC Symbol;Acc:HGNC:29100]	0.02976	-0.5443
ENSG00000145390	USP53	ubiquitin specific peptidase 53 [Source:HGNC Symbol;Acc:HGNC:29255]	0.02979	-1.825
ENSG00000132563	REEP2	receptor accessory protein 2 [Source:HGNC Symbol;Acc:HGNC:17975]	0.02994	-1.29
ENSG00000146592	CREB5	cAMP responsive element binding protein 5 [Source:HGNC Symbol;Acc:HGNC:16844]	0.03004	1.393
ENSG00000149930	TAOK2	TAO kinase 2 [Source:HGNC Symbol;Acc:HGNC:16835]	0.03008	-0.6442
ENSG00000140859	KIFC3	kinesin family member C3 [Source:HGNC Symbol;Acc:HGNC:6326]	0.03018	-1.027
ENSG00000139874	SSTR1	somatostatin receptor 1 [Source:HGNC Symbol;Acc:HGNC:11330]	0.0302	-0.5624
ENSG00000140526	ABHD2	abhydrolase domain containing 2 [Source:HGNC Symbol;Acc:HGNC:18717]	0.03021	-0.7641
ENSG00000124588	NQO2	N-ribosyldihydronicotinamide:quinone reductase 2 [Source:HGNC Symbol;Acc:HGNC:7856]	0.03023	0.6188
ENSG00000112977	DAP	death associated protein [Source:HGNC Symbol;Acc:HGNC:2672]	0.03024	-0.5079
ENSG00000173511	VEGFB	vascular endothelial growth factor B [Source:HGNC Symbol;Acc:HGNC:12681]	0.03027	0.6625
ENSG00000083857	FAT1	FAT atypical cadherin 1 [Source:HGNC Symbol;Acc:HGNC:3595]	0.03041	-0.6981
ENSG00000168843	FSTL5	follistatin like 5 [Source:HGNC Symbol;Acc:HGNC:21386]	0.03053	0.7573
ENSG00000164855	TMEM184A	transmembrane protein 184A [Source:HGNC Symbol;Acc:HGNC:28797]	0.03053	-0.8888
ENSG00000160446	ZDHHC12	zinc finger DHHC-type containing 12 [Source:HGNC Symbol;Acc:HGNC:19159]	0.03053	-1.306
ENSG00000067113	PLPP1	phospholipid phosphatase 1 [Source:HGNC Symbol;Acc:HGNC:9228]	0.03055	1.012
ENSG00000157045	NTAN1	N-terminal asparagine amidase [Source:HGNC Symbol;Acc:HGNC:29909]	0.03071	0.5792
ENSG00000187098	MITF	melanogenesis associated transcription factor [Source:HGNC Symbol;Acc:HGNC:7105]	0.03074	-3.166
ENSG00000186847	KRT14	keratin 14 [Source:HGNC Symbol;Acc:HGNC:6416]	0.03075	3.512
ENSG00000076248	UNG	uracil DNA glycosylase [Source:HGNC Symbol;Acc:HGNC:12572]	0.03076	0.5071
ENSG00000178502	KLHL11	kelch like family member 11 [Source:HGNC Symbol;Acc:HGNC:19008]	0.0308	-1.412
ENSG00000110628	SLC22A18	solute carrier family 22 member 18 [Source:HGNC Symbol;Acc:HGNC:10964]	0.031	-1.214
ENSG00000119227	PIGZ	phosphatidylinositol glycan anchor biosynthesis class Z [Source:HGNC Symbol;Acc:HGNC:30596]	0.03111	0.5708
ENSG00000166275	BORCS7	BLOC-1 related complex subunit 7 [Source:HGNC Symbol;Acc:HGNC:23516]	0.03112	0.5459
ENSG00000183281	PLGLB1	plasminogen-like B1 [Source:HGNC Symbol;Acc:HGNC:9072]	0.03113	0.9128
ENSG00000185133	INPP5J	inositol polyphosphate-5-phosphatase J [Source:HGNC Symbol;Acc:HGNC:8956]	0.03123	-1.24
ENSG00000103335	PIEZO1	piezo type mechanosensitive ion channel component 1 [Source:HGNC Symbol;Acc:HGNC:28993]	0.03126	-0.9101
ENSG00000104880	ARHGEF18	Rho/Rac guanine nucleotide exchange factor 18 [Source:HGNC Symbol;Acc:HGNC:17090]	0.03126	-1.097
ENSG00000144278	GALNT13	polypeptide N-acetylgalactosaminyltransferase 13 [Source:HGNC Symbol;Acc:HGNC:23242]	0.03134	2.192
ENSG00000136492	BRIP1	BRCA1 interacting protein C-terminal helicase 1 [Source:HGNC Symbol;Acc:HGNC:20473]	0.03134	-0.9319
ENSG00000103197	TSC2	tuberous sclerosis 2 [Source:HGNC Symbol;Acc:HGNC:12363]	0.03135	-0.8395
ENSG00000142694	EVA1B	eva-1 homolog B [Source:HGNC Symbol;Acc:HGNC:25558]	0.03141	-1.208
ENSG00000185634	SHC4	SHC adaptor protein 4 [Source:HGNC Symbol;Acc:HGNC:16743]	0.03146	-1.154
ENSG00000083454	P2RX5	purinergic receptor P2X 5 [Source:HGNC Symbol;Acc:HGNC:8536]	0.03147	-1.724
ENSG00000108219	TSPAN14	tetraspanin 14 [Source:HGNC Symbol;Acc:HGNC:23303]	0.03156	-0.5735
ENSG00000125912	NCLN	nicalin [Source:HGNC Symbol;Acc:HGNC:26923]	0.03156	-0.8666
ENSG00000115866	DARS	aspartyl-tRNA synthetase [Source:HGNC Symbol;Acc:HGNC:2678]	0.03165	0.5264
ENSG00000173200	PARP15	poly(ADP-ribose) polymerase family member 15 [Source:HGNC Symbol;Acc:HGNC:26876]	0.03166	0.8698
ENSG00000050438	SLC4A8	solute carrier family 4 member 8 [Source:HGNC Symbol;Acc:HGNC:11034]	0.03167	-0.9069
ENSG00000232040	ZBED9	zinc finger BED-type containing 9 [Source:HGNC Symbol;Acc:HGNC:13851]	0.03174	-1.005
ENSG00000151778	SERP2	stress associated endoplasmic reticulum protein family member 2 [Source:HGNC Symbol;Acc:HGNC:20607]	0.03178	0.6823
ENSG00000279894	Z73965.1		0.03178	-0.5744
ENSG00000148814	LRRC27	leucine rich repeat containing 27 [Source:HGNC Symbol;Acc:HGNC:29346]	0.03179	0.629
ENSG00000077616	NAALAD2	N-acetylated alpha-linked acidic dipeptidase 2 [Source:HGNC Symbol;Acc:HGNC:14526]	0.03186	1.469
ENSG00000005884	ITGA3	integrin subunit alpha 3 [Source:HGNC Symbol;Acc:HGNC:6139]	0.03186	-1.439
ENSG00000139574	NPFF	neuropeptide FF-amide peptide precursor [Source:HGNC Symbol;Acc:HGNC:7901]	0.03192	0.7253
ENSG00000159840	ZYX	zyxin [Source:HGNC Symbol;Acc:HGNC:13200]	0.03195	-0.7189
ENSG00000110700	RPS13	ribosomal protein S13 [Source:HGNC Symbol;Acc:HGNC:10386]	0.03201	0.6461
ENSG00000138080	EMILIN1	elastin microfibril interfacer 1 [Source:HGNC Symbol;Acc:HGNC:19880]	0.03206	-1.08
ENSG00000163528	CHCHD4	coiled-coil-helix-coiled-coil-helix domain containing 4 [Source:HGNC Symbol;Acc:HGNC:26467]	0.03216	0.5858
ENSG00000132688	NES	nestin [Source:HGNC Symbol;Acc:HGNC:7756]	0.03219	-4.321
ENSG00000063176	SPHK2	sphingosine kinase 2 [Source:HGNC Symbol;Acc:HGNC:18859]	0.03231	-0.9427
ENSG00000164122	ASB5	ankyrin repeat and SOCS box containing 5 [Source:HGNC Symbol;Acc:HGNC:17180]	0.03247	-5.499
ENSG00000198223	CSF2RA	colony stimulating factor 2 receptor alpha subunit [Source:HGNC Symbol;Acc:HGNC:2435]	0.0325	-1.089
ENSG00000169507	SLC38A11	solute carrier family 38 member 11 [Source:HGNC Symbol;Acc:HGNC:26836]	0.03255	-7.239
ENSG00000105676	ARMC6	armadillo repeat containing 6 [Source:HGNC Symbol;Acc:HGNC:25049]	0.03257	-0.7219
ENSG00000100258	LMF2	lipase maturation factor 2 [Source:HGNC Symbol;Acc:HGNC:25096]	0.03271	-0.9962
ENSG00000075643	MOCOS	molybdenum cofactor sulfurase [Source:HGNC Symbol;Acc:HGNC:18234]	0.03283	0.8634
ENSG00000138135	CH25H	cholesterol 25-hydroxylase [Source:HGNC Symbol;Acc:HGNC:1907]	0.03287	2.306
ENSG00000204963	PCDHA7	protocadherin alpha 7 [Source:HGNC Symbol;Acc:HGNC:8673]	0.03294	-0.8895
ENSG00000120256	LRP11	LDL receptor related protein 11 [Source:HGNC Symbol;Acc:HGNC:16936]	0.03301	0.5144
ENSG00000137267	TUBB2A	tubulin beta 2A class IIa [Source:HGNC Symbol;Acc:HGNC:12412]	0.03303	-0.8085
ENSG00000165072	MAMDC2	MAM domain containing 2 [Source:HGNC Symbol;Acc:HGNC:23673]	0.03313	-2.449
ENSG00000099917	MED15	mediator complex subunit 15 [Source:HGNC Symbol;Acc:HGNC:14248]	0.03314	-0.6451
ENSG00000123689	G0S2	G0/G1 switch 2 [Source:HGNC Symbol;Acc:HGNC:30229]	0.0332	-2.6
ENSG00000105669	COPE	coatomer protein complex subunit epsilon [Source:HGNC Symbol;Acc:HGNC:2234]	0.03327	-0.8879
ENSG00000012232	EXTL3	exostosin like glycosyltransferase 3 [Source:HGNC Symbol;Acc:HGNC:3518]	0.03329	-0.7291
ENSG00000188315	C3orf62	chromosome 3 open reading frame 62 [Source:HGNC Symbol;Acc:HGNC:24771]	0.03332	0.674
ENSG00000143387	CTSK	cathepsin K [Source:HGNC Symbol;Acc:HGNC:2536]	0.03335	0.718
ENSG00000101160	CTSZ	cathepsin Z [Source:HGNC Symbol;Acc:HGNC:2547]	0.03347	0.5867
ENSG00000187244	BCAM	basal cell adhesion molecule (Lutheran blood group) [Source:HGNC Symbol;Acc:HGNC:6722]	0.03347	-2.089
ENSG00000156049	GNA14	G protein subunit alpha 14 [Source:HGNC Symbol;Acc:HGNC:4382]	0.03351	2.208
ENSG00000175265	GOLGA8A	golgin A8 family member A [Source:HGNC Symbol;Acc:HGNC:31972]	0.03353	0.6106
ENSG00000004660	CAMKK1	calcium/calmodulin dependent protein kinase kinase 1 [Source:HGNC Symbol;Acc:HGNC:1469]	0.03355	0.6117
ENSG00000106415	GLCCI1	glucocorticoid induced 1 [Source:HGNC Symbol;Acc:HGNC:18713]	0.03366	-0.999
ENSG00000008710	PKD1	polycystin 1, transient receptor potential channel interacting [Source:HGNC Symbol;Acc:HGNC:9008]	0.03366	-1.171
ENSG00000121075	TBX4	T-box 4 [Source:HGNC Symbol;Acc:HGNC:11603]	0.03378	-4.287
ENSG00000109881	CCDC34	coiled-coil domain containing 34 [Source:HGNC Symbol;Acc:HGNC:25079]	0.0338	0.7429
ENSG00000099904	ZDHHC8	zinc finger DHHC-type containing 8 [Source:HGNC Symbol;Acc:HGNC:18474]	0.03381	-1.462
ENSG00000166035	LIPC	lipase C, hepatic type [Source:HGNC Symbol;Acc:HGNC:6619]	0.03388	1.44
ENSG00000070018	LRP6	LDL receptor related protein 6 [Source:HGNC Symbol;Acc:HGNC:6698]	0.0339	-0.5868
ENSG00000165458	INPPL1	inositol polyphosphate phosphatase like 1 [Source:HGNC Symbol;Acc:HGNC:6080]	0.03394	-0.5251
ENSG00000125538	IL1B	interleukin 1 beta [Source:HGNC Symbol;Acc:HGNC:5992]	0.03407	-1.903
ENSG00000169715	MT1E	metallothionein 1E [Source:HGNC Symbol;Acc:HGNC:7397]	0.03409	-0.6778
ENSG00000111666	CHPT1	choline phosphotransferase 1 [Source:HGNC Symbol;Acc:HGNC:17852]	0.03412	0.6192
ENSG00000196498	NCOR2	nuclear receptor corepressor 2 [Source:HGNC Symbol;Acc:HGNC:7673]	0.03412	-0.8881
ENSG00000163359	COL6A3	collagen type VI alpha 3 chain [Source:HGNC Symbol;Acc:HGNC:2213]	0.03422	-1.132
ENSG00000108639	SYNGR2	synaptogyrin 2 [Source:HGNC Symbol;Acc:HGNC:11499]	0.03423	-1.871
ENSG00000148339	SLC25A25	solute carrier family 25 member 25 [Source:HGNC Symbol;Acc:HGNC:20663]	0.03425	-0.7578
ENSG00000114854	TNNC1	troponin C1, slow skeletal and cardiac type [Source:HGNC Symbol;Acc:HGNC:11943]	0.03432	-1.437
ENSG00000165633	VSTM4	V-set and transmembrane domain containing 4 [Source:HGNC Symbol;Acc:HGNC:26470]	0.03433	1.008
ENSG00000162433	AK4	adenylate kinase 4 [Source:HGNC Symbol;Acc:HGNC:363]	0.03439	1.428
ENSG00000188522	FAM83G	family with sequence similarity 83 member G [Source:HGNC Symbol;Acc:HGNC:32554]	0.03439	-0.6028
ENSG00000081277	PKP1	plakophilin 1 [Source:HGNC Symbol;Acc:HGNC:9023]	0.03441	-0.686
ENSG00000204469	PRRC2A	proline rich coiled-coil 2A [Source:HGNC Symbol;Acc:HGNC:13918]	0.03442	-0.6989
ENSG00000068001	HYAL2	hyaluronoglucosaminidase 2 [Source:HGNC Symbol;Acc:HGNC:5321]	0.03442	-0.7847
ENSG00000173926	MARCH3	membrane associated ring-CH-type finger 3 [Source:HGNC Symbol;Acc:HGNC:28728]	0.03454	-1.014
ENSG00000128581	IFT22	intraflagellar transport 22 [Source:HGNC Symbol;Acc:HGNC:21895]	0.03455	0.5125
ENSG00000171806	METTL18	methyltransferase like 18 [Source:HGNC Symbol;Acc:HGNC:28793]	0.0346	0.7463
ENSG00000198113	TOR4A	torsin family 4 member A [Source:HGNC Symbol;Acc:HGNC:25981]	0.0346	-2.078
ENSG00000134243	SORT1	sortilin 1 [Source:HGNC Symbol;Acc:HGNC:11186]	0.03464	-1.557
ENSG00000152953	STK32B	serine/threonine kinase 32B [Source:HGNC Symbol;Acc:HGNC:14217]	0.03466	1.533
ENSG00000205978	NYNRIN	NYN domain and retroviral integrase containing [Source:HGNC Symbol;Acc:HGNC:20165]	0.03468	-0.8544
ENSG00000169764	UGP2	UDP-glucose pyrophosphorylase 2 [Source:HGNC Symbol;Acc:HGNC:12527]	0.0347	0.5594
ENSG00000117245	KIF17	kinesin family member 17 [Source:HGNC Symbol;Acc:HGNC:19167]	0.0347	-2.072
ENSG00000104047	DTWD1	DTW domain containing 1 [Source:HGNC Symbol;Acc:HGNC:30926]	0.03473	0.7226
ENSG00000185437	SH3BGR	SH3 domain binding glutamate rich protein [Source:HGNC Symbol;Acc:HGNC:10822]	0.03475	1.461
ENSG00000230453	ANKRD18B	ankyrin repeat domain 18B [Source:HGNC Symbol;Acc:HGNC:23644]	0.03491	-1.337
ENSG00000197386	HTT	huntingtin [Source:HGNC Symbol;Acc:HGNC:4851]	0.03496	-0.7832
ENSG00000105726	ATP13A1	ATPase 13A1 [Source:HGNC Symbol;Acc:HGNC:24215]	0.03503	-0.7606
ENSG00000069482	GAL	galanin and GMAP prepropeptide [Source:HGNC Symbol;Acc:HGNC:4114]	0.03507	-1.766
ENSG00000072163	LIMS2	LIM zinc finger domain containing 2 [Source:HGNC Symbol;Acc:HGNC:16084]	0.03522	-1.02
ENSG00000158315	RHBDL2	rhomboid like 2 [Source:HGNC Symbol;Acc:HGNC:16083]	0.03523	1.25
ENSG00000130787	HIP1R	huntingtin interacting protein 1 related [Source:HGNC Symbol;Acc:HGNC:18415]	0.03538	-0.7938
ENSG00000175309	PHYKPL	5-phosphohydroxy-L-lysine phospho-lyase [Source:HGNC Symbol;Acc:HGNC:28249]	0.03539	0.5745
ENSG00000177728	TMEM94	transmembrane protein 94 [Source:HGNC Symbol;Acc:HGNC:28983]	0.03541	-0.7294
ENSG00000099860	GADD45B	growth arrest and DNA damage inducible beta [Source:HGNC Symbol;Acc:HGNC:4096]	0.03546	0.7828
ENSG00000196663	TECPR2	tectonin beta-propeller repeat containing 2 [Source:HGNC Symbol;Acc:HGNC:19957]	0.03549	-0.772
ENSG00000101199	ARFGAP1	ADP ribosylation factor GTPase activating protein 1 [Source:HGNC Symbol;Acc:HGNC:15852]	0.03552	-0.9728
ENSG00000138378	STAT4	signal transducer and activator of transcription 4 [Source:HGNC Symbol;Acc:HGNC:11365]	0.03553	1.655
ENSG00000155966	AFF2	AF4/FMR2 family member 2 [Source:HGNC Symbol;Acc:HGNC:3776]	0.03566	1.46
ENSG00000132017	DCAF15	DDB1 and CUL4 associated factor 15 [Source:HGNC Symbol;Acc:HGNC:25095]	0.03576	-0.8271
ENSG00000196961	AP2A1	adaptor related protein complex 2 alpha 1 subunit [Source:HGNC Symbol;Acc:HGNC:561]	0.0358	-0.7108
ENSG00000079313	REXO1	RNA exonuclease 1 homolog [Source:HGNC Symbol;Acc:HGNC:24616]	0.03586	-0.9413
ENSG00000111371	SLC38A1	solute carrier family 38 member 1 [Source:HGNC Symbol;Acc:HGNC:13447]	0.03592	-0.676
ENSG00000128342	LIF	LIF, interleukin 6 family cytokine [Source:HGNC Symbol;Acc:HGNC:6596]	0.03595	-1.374
ENSG00000126461	SCAF1	SR-related CTD associated factor 1 [Source:HGNC Symbol;Acc:HGNC:30403]	0.03597	-0.801
ENSG00000183963	SMTN	smoothelin [Source:HGNC Symbol;Acc:HGNC:11126]	0.03598	-0.7067
ENSG00000109475	RPL34	ribosomal protein L34 [Source:HGNC Symbol;Acc:HGNC:10340]	0.03599	0.7568
ENSG00000135636	DYSF	dysferlin [Source:HGNC Symbol;Acc:HGNC:3097]	0.03619	-1.286
ENSG00000104524	PYCR3	pyrroline-5-carboxylate reductase 3 [Source:HGNC Symbol;Acc:HGNC:25846]	0.03622	-1.076
ENSG00000126878	AIF1L	allograft inflammatory factor 1 like [Source:HGNC Symbol;Acc:HGNC:28904]	0.03626	1.63
ENSG00000111912	NCOA7	nuclear receptor coactivator 7 [Source:HGNC Symbol;Acc:HGNC:21081]	0.03626	-0.5532
ENSG00000139263	LRIG3	leucine rich repeats and immunoglobulin like domains 3 [Source:HGNC Symbol;Acc:HGNC:30991]	0.03628	0.8024
ENSG00000004399	PLXND1	plexin D1 [Source:HGNC Symbol;Acc:HGNC:9107]	0.03631	-0.8454
ENSG00000279204	AC134043.2		0.03632	1.766
ENSG00000196923	PDLIM7	PDZ and LIM domain 7 [Source:HGNC Symbol;Acc:HGNC:22958]	0.03636	-0.9649
ENSG00000142459	EVI5L	ecotropic viral integration site 5 like [Source:HGNC Symbol;Acc:HGNC:30464]	0.03641	-0.737
ENSG00000170035	UBE2E3	ubiquitin conjugating enzyme E2 E3 [Source:HGNC Symbol;Acc:HGNC:12479]	0.03649	0.5619
ENSG00000166897	ELFN2	extracellular leucine rich repeat and fibronectin type III domain containing 2 [Source:HGNC Symbol;Acc:HGNC:29396]	0.03649	-1.165
ENSG00000111057	KRT18	keratin 18 [Source:HGNC Symbol;Acc:HGNC:6430]	0.03653	-4.405
ENSG00000112033	PPARD	peroxisome proliferator activated receptor delta [Source:HGNC Symbol;Acc:HGNC:9235]	0.0366	-0.8257
ENSG00000142408	CACNG8	calcium voltage-gated channel auxiliary subunit gamma 8 [Source:HGNC Symbol;Acc:HGNC:13628]	0.03663	-1.155
ENSG00000179588	ZFPM1	zinc finger protein, FOG family member 1 [Source:HGNC Symbol;Acc:HGNC:19762]	0.03668	-1.092
ENSG00000078098	FAP	fibroblast activation protein alpha [Source:HGNC Symbol;Acc:HGNC:3590]	0.03673	0.7725
ENSG00000077454	LRCH4	leucine rich repeats and calponin homology domain containing 4 [Source:HGNC Symbol;Acc:HGNC:6691]	0.03683	-0.9857
ENSG00000112306	RPS12	ribosomal protein S12 [Source:HGNC Symbol;Acc:HGNC:10385]	0.03685	0.652
ENSG00000185813	PCYT2	phosphate cytidylyltransferase 2, ethanolamine [Source:HGNC Symbol;Acc:HGNC:8756]	0.0369	-0.5615
ENSG00000122034	GTF3A	general transcription factor IIIA [Source:HGNC Symbol;Acc:HGNC:4662]	0.03694	0.5704
ENSG00000061938	TNK2	tyrosine kinase non receptor 2 [Source:HGNC Symbol;Acc:HGNC:19297]	0.03695	-0.9552
ENSG00000137872	SEMA6D	semaphorin 6D [Source:HGNC Symbol;Acc:HGNC:16770]	0.03696	-2.407
ENSG00000125657	TNFSF9	TNF superfamily member 9 [Source:HGNC Symbol;Acc:HGNC:11939]	0.03698	1.717
ENSG00000170390	DCLK2	doublecortin like kinase 2 [Source:HGNC Symbol;Acc:HGNC:19002]	0.03704	-2.54
ENSG00000162849	KIF26B	kinesin family member 26B [Source:HGNC Symbol;Acc:HGNC:25484]	0.03715	-1.442
ENSG00000112167	SAYSD1	SAYSVFN motif domain containing 1 [Source:HGNC Symbol;Acc:HGNC:21025]	0.03717	0.5396
ENSG00000215472	RPL17-C18orf32	RPL17-C18orf32 readthrough [Source:HGNC Symbol;Acc:HGNC:44661]	0.0372	0.5321
ENSG00000163945	UVSSA	UV stimulated scaffold protein A [Source:HGNC Symbol;Acc:HGNC:29304]	0.03726	-0.7969
ENSG00000242802	AP5Z1	adaptor related protein complex 5 zeta 1 subunit [Source:HGNC Symbol;Acc:HGNC:22197]	0.03728	-0.9679
ENSG00000011566	MAP4K3	mitogen-activated protein kinase kinase kinase kinase 3 [Source:HGNC Symbol;Acc:HGNC:6865]	0.0373	-0.5853
ENSG00000112186	CAP2	CAP, adenylate cyclase-associated protein, 2 (yeast) [Source:HGNC Symbol;Acc:HGNC:20039]	0.03739	-1.136
ENSG00000173626	TRAPPC3L	trafficking protein particle complex 3 like [Source:HGNC Symbol;Acc:HGNC:21090]	0.03742	-0.7738
ENSG00000103249	CLCN7	chloride voltage-gated channel 7 [Source:HGNC Symbol;Acc:HGNC:2025]	0.03772	-1.21
ENSG00000165915	SLC39A13	solute carrier family 39 member 13 [Source:HGNC Symbol;Acc:HGNC:20859]	0.03783	-0.7453
ENSG00000248592	TMEM110-MUSTN1	TMEM110-MUSTN1 readthrough [Source:HGNC Symbol;Acc:HGNC:38834]	0.03791	-1.058
ENSG00000174672	BRSK2	BR serine/threonine kinase 2 [Source:HGNC Symbol;Acc:HGNC:11405]	0.03795	-0.754
ENSG00000169727	GPS1	G protein pathway suppressor 1 [Source:HGNC Symbol;Acc:HGNC:4549]	0.03806	-0.6445
ENSG00000182325	FBXL6	F-box and leucine rich repeat protein 6 [Source:HGNC Symbol;Acc:HGNC:13603]	0.03812	-0.8204
ENSG00000083814	ZNF671	zinc finger protein 671 [Source:HGNC Symbol;Acc:HGNC:26279]	0.03813	0.6412
ENSG00000279253	AL121753.2		0.03815	0.8639
ENSG00000156795	WDYHV1	WDYHV motif containing 1 [Source:HGNC Symbol;Acc:HGNC:25490]	0.03816	0.6381
ENSG00000146425	DYNLT1	dynein light chain Tctex-type 1 [Source:HGNC Symbol;Acc:HGNC:11697]	0.03832	0.5314
ENSG00000165029	ABCA1	ATP binding cassette subfamily A member 1 [Source:HGNC Symbol;Acc:HGNC:29]	0.03833	-0.9115
ENSG00000100342	APOL1	apolipoprotein L1 [Source:HGNC Symbol;Acc:HGNC:618]	0.03835	1.568
ENSG00000130176	CNN1	calponin 1 [Source:HGNC Symbol;Acc:HGNC:2155]	0.03837	-1.871
ENSG00000173846	PLK3	polo like kinase 3 [Source:HGNC Symbol;Acc:HGNC:2154]	0.0384	-0.736
ENSG00000197119	SLC25A29	solute carrier family 25 member 29 [Source:HGNC Symbol;Acc:HGNC:20116]	0.0384	-0.988
ENSG00000068383	INPP5A	inositol polyphosphate-5-phosphatase A [Source:HGNC Symbol;Acc:HGNC:6076]	0.03852	-0.9586
ENSG00000105339	DENND3	DENN domain containing 3 [Source:HGNC Symbol;Acc:HGNC:29134]	0.03867	-1.136
ENSG00000099795	NDUFB7	NADH:ubiquinone oxidoreductase subunit B7 [Source:HGNC Symbol;Acc:HGNC:7702]	0.0387	-1.072
ENSG00000160588	MPZL3	myelin protein zero like 3 [Source:HGNC Symbol;Acc:HGNC:27279]	0.03878	-1.125
ENSG00000078687	TNRC6C	trinucleotide repeat containing 6C [Source:HGNC Symbol;Acc:HGNC:29318]	0.03882	-0.6835
ENSG00000179115	FARSA	phenylalanyl-tRNA synthetase alpha subunit [Source:HGNC Symbol;Acc:HGNC:3592]	0.03901	-0.6475
ENSG00000155974	GRIP1	glutamate receptor interacting protein 1 [Source:HGNC Symbol;Acc:HGNC:18708]	0.03903	-1.331
ENSG00000105514	RAB3D	RAB3D, member RAS oncogene family [Source:HGNC Symbol;Acc:HGNC:9779]	0.03912	0.7821
ENSG00000162337	LRP5	LDL receptor related protein 5 [Source:HGNC Symbol;Acc:HGNC:6697]	0.03913	-1.236
ENSG00000162300	ZFPL1	zinc finger protein like 1 [Source:HGNC Symbol;Acc:HGNC:12868]	0.03919	-0.6982
ENSG00000042980	ADAM28	ADAM metallopeptidase domain 28 [Source:HGNC Symbol;Acc:HGNC:206]	0.03924	1.051
ENSG00000177239	MAN1B1	mannosidase alpha class 1B member 1 [Source:HGNC Symbol;Acc:HGNC:6823]	0.03937	-0.6392
ENSG00000170296	GABARAP	GABA type A receptor-associated protein [Source:HGNC Symbol;Acc:HGNC:4067]	0.03942	0.6621
ENSG00000196843	ARID5A	AT-rich interaction domain 5A [Source:HGNC Symbol;Acc:HGNC:17361]	0.03942	-1.531
ENSG00000072657	TRHDE	thyrotropin releasing hormone degrading enzyme [Source:HGNC Symbol;Acc:HGNC:30748]	0.03946	-3.195
ENSG00000153048	CARHSP1	calcium regulated heat stable protein 1 [Source:HGNC Symbol;Acc:HGNC:17150]	0.03948	0.6007
ENSG00000076201	PTPN23	protein tyrosine phosphatase, non-receptor type 23 [Source:HGNC Symbol;Acc:HGNC:14406]	0.0395	-0.6779
ENSG00000263155	MYZAP	myocardial zonula adherens protein [Source:HGNC Symbol;Acc:HGNC:43444]	0.03957	-1.307
ENSG00000129667	RHBDF2	rhomboid 5 homolog 2 [Source:HGNC Symbol;Acc:HGNC:20788]	0.03963	-1.354
ENSG00000146376	ARHGAP18	Rho GTPase activating protein 18 [Source:HGNC Symbol;Acc:HGNC:21035]	0.03983	-0.6404
ENSG00000148450	MSRB2	methionine sulfoxide reductase B2 [Source:HGNC Symbol;Acc:HGNC:17061]	0.04001	0.6806
ENSG00000076924	XAB2	XPA binding protein 2 [Source:HGNC Symbol;Acc:HGNC:14089]	0.04006	-0.9431
ENSG00000101132	PFDN4	prefoldin subunit 4 [Source:HGNC Symbol;Acc:HGNC:8868]	0.0401	0.5176
ENSG00000198598	MMP17	matrix metallopeptidase 17 [Source:HGNC Symbol;Acc:HGNC:7163]	0.04011	-1.593
ENSG00000126010	GRPR	gastrin releasing peptide receptor [Source:HGNC Symbol;Acc:HGNC:4609]	0.04016	1.127
ENSG00000137124	ALDH1B1	aldehyde dehydrogenase 1 family member B1 [Source:HGNC Symbol;Acc:HGNC:407]	0.04017	0.8338
ENSG00000128534	LSM8	LSM8 homolog, U6 small nuclear RNA associated [Source:HGNC Symbol;Acc:HGNC:20471]	0.04021	0.5009
ENSG00000149633	KIAA1755	KIAA1755 [Source:HGNC Symbol;Acc:HGNC:29372]	0.04028	-2.242
ENSG00000142186	SCYL1	SCY1 like pseudokinase 1 [Source:HGNC Symbol;Acc:HGNC:14372]	0.04036	-0.7116
ENSG00000073910	FRY	FRY microtubule binding protein [Source:HGNC Symbol;Acc:HGNC:20367]	0.04036	-1.272
ENSG00000169247	SH3TC2	SH3 domain and tetratricopeptide repeats 2 [Source:HGNC Symbol;Acc:HGNC:29427]	0.04041	-1.051
ENSG00000154102	C16orf74	chromosome 16 open reading frame 74 [Source:HGNC Symbol;Acc:HGNC:23362]	0.04052	-1.247
ENSG00000175040	CHST2	carbohydrate sulfotransferase 2 [Source:HGNC Symbol;Acc:HGNC:1970]	0.04074	0.8352
ENSG00000134419	RPS15A	ribosomal protein S15a [Source:HGNC Symbol;Acc:HGNC:10389]	0.04076	0.6924
ENSG00000267059	AC005943.1		0.04088	-1.197
ENSG00000128709	HOXD9	homeobox D9 [Source:HGNC Symbol;Acc:HGNC:5140]	0.04096	1.5
ENSG00000013306	SLC25A39	solute carrier family 25 member 39 [Source:HGNC Symbol;Acc:HGNC:24279]	0.04097	-0.5496
ENSG00000145604	SKP2	S-phase kinase associated protein 2 [Source:HGNC Symbol;Acc:HGNC:10901]	0.04101	-0.6923
ENSG00000225614	ZNF469	zinc finger protein 469 [Source:HGNC Symbol;Acc:HGNC:23216]	0.04104	-1.052
ENSG00000099260	PALMD	palmdelphin [Source:HGNC Symbol;Acc:HGNC:15846]	0.04106	2.146
ENSG00000135472	FAIM2	Fas apoptotic inhibitory molecule 2 [Source:HGNC Symbol;Acc:HGNC:17067]	0.04111	-1.73
ENSG00000129951	PLPPR3	phospholipid phosphatase related 3 [Source:HGNC Symbol;Acc:HGNC:23497]	0.04117	-0.6274
ENSG00000198417	MT1F	metallothionein 1F [Source:HGNC Symbol;Acc:HGNC:7398]	0.04118	-1.072
ENSG00000277150	F8A3	coagulation factor VIII-associated 3 [Source:HGNC Symbol;Acc:HGNC:31850]	0.04125	-3.28
ENSG00000105409	ATP1A3	ATPase Na+/K+ transporting subunit alpha 3 [Source:HGNC Symbol;Acc:HGNC:801]	0.04133	-0.9354
ENSG00000099953	MMP11	matrix metallopeptidase 11 [Source:HGNC Symbol;Acc:HGNC:7157]	0.04137	-1.151
ENSG00000169371	SNUPN	snurportin 1 [Source:HGNC Symbol;Acc:HGNC:14245]	0.04141	0.5252
ENSG00000131738	KRT33B	keratin 33B [Source:HGNC Symbol;Acc:HGNC:6451]	0.04142	-2.393
ENSG00000135047	CTSL	cathepsin L [Source:HGNC Symbol;Acc:HGNC:2537]	0.04143	0.7048
ENSG00000117480	FAAH	fatty acid amide hydrolase [Source:HGNC Symbol;Acc:HGNC:3553]	0.04155	-1.243
ENSG00000273003	ARL2-SNX15	ARL2-SNX15 readthrough (NMD candidate) [Source:HGNC Symbol;Acc:HGNC:49197]	0.04158	2.083
ENSG00000105419	MEIS3	Meis homeobox 3 [Source:HGNC Symbol;Acc:HGNC:29537]	0.04158	-0.6752
ENSG00000137691	C11orf70	chromosome 11 open reading frame 70 [Source:HGNC Symbol;Acc:HGNC:28188]	0.04163	0.9605
ENSG00000196497	IPO4	importin 4 [Source:HGNC Symbol;Acc:HGNC:19426]	0.04172	-0.569
ENSG00000162645	GBP2	guanylate binding protein 2 [Source:HGNC Symbol;Acc:HGNC:4183]	0.04175	0.7661
ENSG00000164647	STEAP1	STEAP family member 1 [Source:HGNC Symbol;Acc:HGNC:11378]	0.04179	1.2
ENSG00000152804	HHEX	hematopoietically expressed homeobox [Source:HGNC Symbol;Acc:HGNC:4901]	0.04192	-2.754
ENSG00000130584	ZBTB46	zinc finger and BTB domain containing 46 [Source:HGNC Symbol;Acc:HGNC:16094]	0.04207	-0.9686
ENSG00000279415	AC099494.2		0.04223	0.9745
ENSG00000104611	SH2D4A	SH2 domain containing 4A [Source:HGNC Symbol;Acc:HGNC:26102]	0.04229	1.074
ENSG00000143198	MGST3	microsomal glutathione S-transferase 3 [Source:HGNC Symbol;Acc:HGNC:7064]	0.04236	0.5591
ENSG00000184232	OAF	out at first homolog [Source:HGNC Symbol;Acc:HGNC:28752]	0.04237	-1.031
ENSG00000141665	FBXO15	F-box protein 15 [Source:HGNC Symbol;Acc:HGNC:13617]	0.04257	-0.9535
ENSG00000011677	GABRA3	gamma-aminobutyric acid type A receptor alpha3 subunit [Source:HGNC Symbol;Acc:HGNC:4077]	0.04261	0.7878
ENSG00000279528	AC115618.3		0.04264	0.8142
ENSG00000110046	ATG2A	autophagy related 2A [Source:HGNC Symbol;Acc:HGNC:29028]	0.04266	-0.8382
ENSG00000157193	LRP8	LDL receptor related protein 8 [Source:HGNC Symbol;Acc:HGNC:6700]	0.04278	-0.7732
ENSG00000187583	PLEKHN1	pleckstrin homology domain containing N1 [Source:HGNC Symbol;Acc:HGNC:25284]	0.0428	-1.296
ENSG00000155368	DBI	diazepam binding inhibitor, acyl-CoA binding protein [Source:HGNC Symbol;Acc:HGNC:2690]	0.04285	0.5389
ENSG00000187796	CARD9	caspase recruitment domain family member 9 [Source:HGNC Symbol;Acc:HGNC:16391]	0.04299	-2.066
ENSG00000146197	SCUBE3	signal peptide, CUB domain and EGF like domain containing 3 [Source:HGNC Symbol;Acc:HGNC:13655]	0.04303	-2.225
ENSG00000130158	DOCK6	dedicator of cytokinesis 6 [Source:HGNC Symbol;Acc:HGNC:19189]	0.04304	-0.7459
ENSG00000065000	AP3D1	adaptor related protein complex 3 delta 1 subunit [Source:HGNC Symbol;Acc:HGNC:568]	0.04305	-0.5545
ENSG00000205307	SAP25	Sin3A associated protein 25 [Source:HGNC Symbol;Acc:HGNC:41908]	0.04326	-0.7877
ENSG00000023171	GRAMD1B	GRAM domain containing 1B [Source:HGNC Symbol;Acc:HGNC:29214]	0.04327	-0.6441
ENSG00000123064	DDX54	DEAD-box helicase 54 [Source:HGNC Symbol;Acc:HGNC:20084]	0.04327	-0.6828
ENSG00000076944	STXBP2	syntaxin binding protein 2 [Source:HGNC Symbol;Acc:HGNC:11445]	0.04327	-1.797
ENSG00000143320	CRABP2	cellular retinoic acid binding protein 2 [Source:HGNC Symbol;Acc:HGNC:2339]	0.04328	-1.484
ENSG00000177548	RABEP2	rabaptin, RAB GTPase binding effector protein 2 [Source:HGNC Symbol;Acc:HGNC:24817]	0.04336	-1.089
ENSG00000138326	RPS24	ribosomal protein S24 [Source:HGNC Symbol;Acc:HGNC:10411]	0.04337	0.7174
ENSG00000026652	AGPAT4	1-acylglycerol-3-phosphate O-acyltransferase 4 [Source:HGNC Symbol;Acc:HGNC:20885]	0.04343	0.8266
ENSG00000137714	FDX1	ferredoxin 1 [Source:HGNC Symbol;Acc:HGNC:3638]	0.04345	0.515
ENSG00000081692	JMJD4	jumonji domain containing 4 [Source:HGNC Symbol;Acc:HGNC:25724]	0.04354	-0.6858
ENSG00000184916	JAG2	jagged 2 [Source:HGNC Symbol;Acc:HGNC:6189]	0.04356	-0.8321
ENSG00000103326	CAPN15	calpain 15 [Source:HGNC Symbol;Acc:HGNC:11182]	0.04358	-1.051
ENSG00000115461	IGFBP5	insulin like growth factor binding protein 5 [Source:HGNC Symbol;Acc:HGNC:5474]	0.0437	-2.87
ENSG00000186150	UBL4B	ubiquitin like 4B [Source:HGNC Symbol;Acc:HGNC:32309]	0.04373	-3.409
ENSG00000125691	RPL23	ribosomal protein L23 [Source:HGNC Symbol;Acc:HGNC:10316]	0.04382	0.6552
ENSG00000133816	MICAL2	microtubule associated monooxygenase, calponin and LIM domain containing 2 [Source:HGNC Symbol;Acc:HGNC:24693]	0.04386	-0.8027
ENSG00000182774	RPS17	ribosomal protein S17 [Source:HGNC Symbol;Acc:HGNC:10397]	0.04389	0.5869
ENSG00000058668	ATP2B4	ATPase plasma membrane Ca2+ transporting 4 [Source:HGNC Symbol;Acc:HGNC:817]	0.04401	-0.7586
ENSG00000156381	ANKRD9	ankyrin repeat domain 9 [Source:HGNC Symbol;Acc:HGNC:20096]	0.04452	-0.6964
ENSG00000171840	NINJ2	ninjurin 2 [Source:HGNC Symbol;Acc:HGNC:7825]	0.04454	1.474
ENSG00000258315	C17orf49	chromosome 17 open reading frame 49 [Source:HGNC Symbol;Acc:HGNC:28737]	0.04458	0.5162
ENSG00000171130	ATP6V0E2	ATPase H+ transporting V0 subunit e2 [Source:HGNC Symbol;Acc:HGNC:21723]	0.04461	-0.9444
ENSG00000169083	AR	androgen receptor [Source:HGNC Symbol;Acc:HGNC:644]	0.04471	-2.979
ENSG00000198189	HSD17B11	hydroxysteroid 17-beta dehydrogenase 11 [Source:HGNC Symbol;Acc:HGNC:22960]	0.04477	0.5028
ENSG00000124006	OBSL1	obscurin like 1 [Source:HGNC Symbol;Acc:HGNC:29092]	0.04483	-0.6202
ENSG00000067606	PRKCZ	protein kinase C zeta [Source:HGNC Symbol;Acc:HGNC:9412]	0.04487	-1.272
ENSG00000173801	JUP	junction plakoglobin [Source:HGNC Symbol;Acc:HGNC:6207]	0.0449	-1.948
ENSG00000164128	NPY1R	neuropeptide Y receptor Y1 [Source:HGNC Symbol;Acc:HGNC:7956]	0.04503	0.8911
ENSG00000106348	IMPDH1	inosine monophosphate dehydrogenase 1 [Source:HGNC Symbol;Acc:HGNC:6052]	0.04505	-0.5489
ENSG00000142676	RPL11	ribosomal protein L11 [Source:HGNC Symbol;Acc:HGNC:10301]	0.04509	0.6364
ENSG00000129946	SHC2	SHC adaptor protein 2 [Source:HGNC Symbol;Acc:HGNC:29869]	0.04511	-1.172
ENSG00000163682	RPL9	ribosomal protein L9 [Source:HGNC Symbol;Acc:HGNC:10369]	0.0452	0.6757
ENSG00000147459	DOCK5	dedicator of cytokinesis 5 [Source:HGNC Symbol;Acc:HGNC:23476]	0.04541	-0.5989
ENSG00000103227	LMF1	lipase maturation factor 1 [Source:HGNC Symbol;Acc:HGNC:14154]	0.04554	-0.7226
ENSG00000118762	PKD2	polycystin 2, transient receptor potential cation channel [Source:HGNC Symbol;Acc:HGNC:9009]	0.04557	-0.5634
ENSG00000171680	PLEKHG5	pleckstrin homology and RhoGEF domain containing G5 [Source:HGNC Symbol;Acc:HGNC:29105]	0.04562	-1.292
ENSG00000121680	PEX16	peroxisomal biogenesis factor 16 [Source:HGNC Symbol;Acc:HGNC:8857]	0.04564	-0.8257
ENSG00000102144	PGK1	phosphoglycerate kinase 1 [Source:HGNC Symbol;Acc:HGNC:8896]	0.04571	0.6291
ENSG00000139597	N4BP2L1	NEDD4 binding protein 2 like 1 [Source:HGNC Symbol;Acc:HGNC:25037]	0.04593	1.191
ENSG00000134333	LDHA	lactate dehydrogenase A [Source:HGNC Symbol;Acc:HGNC:6535]	0.04606	0.7169
ENSG00000118508	RAB32	RAB32, member RAS oncogene family [Source:HGNC Symbol;Acc:HGNC:9772]	0.04606	0.6211
ENSG00000112079	STK38	serine/threonine kinase 38 [Source:HGNC Symbol;Acc:HGNC:17847]	0.04615	0.5572
ENSG00000137285	TUBB2B	tubulin beta 2B class IIb [Source:HGNC Symbol;Acc:HGNC:30829]	0.04621	-2.799
ENSG00000149948	HMGA2	high mobility group AT-hook 2 [Source:HGNC Symbol;Acc:HGNC:5009]	0.04628	-2.001
ENSG00000155026	RSPH10B	radial spoke head 10 homolog B [Source:HGNC Symbol;Acc:HGNC:27362]	0.04631	0.692
ENSG00000103226	NOMO3	NODAL modulator 3 [Source:HGNC Symbol;Acc:HGNC:25242]	0.04633	-1.647
ENSG00000197858	GPAA1	glycosylphosphatidylinositol anchor attachment 1 [Source:HGNC Symbol;Acc:HGNC:4446]	0.04635	-0.9471
ENSG00000215252	GOLGA8B	golgin A8 family member B [Source:HGNC Symbol;Acc:HGNC:31973]	0.04642	-0.7792
ENSG00000197134	ZNF257	zinc finger protein 257 [Source:HGNC Symbol;Acc:HGNC:13498]	0.04647	1.115
ENSG00000167996	FTH1	ferritin heavy chain 1 [Source:HGNC Symbol;Acc:HGNC:3976]	0.04647	0.8601
ENSG00000130734	ATG4D	autophagy related 4D cysteine peptidase [Source:HGNC Symbol;Acc:HGNC:20789]	0.04648	-0.7746
ENSG00000099365	STX1B	syntaxin 1B [Source:HGNC Symbol;Acc:HGNC:18539]	0.04663	-0.8419
ENSG00000140682	TGFB1I1	transforming growth factor beta 1 induced transcript 1 [Source:HGNC Symbol;Acc:HGNC:11767]	0.04665	-0.6005
ENSG00000144061	NPHP1	nephrocystin 1 [Source:HGNC Symbol;Acc:HGNC:7905]	0.04671	0.6515
ENSG00000136541	ERMN	ermin [Source:HGNC Symbol;Acc:HGNC:29208]	0.04678	1.094
ENSG00000161970	RPL26	ribosomal protein L26 [Source:HGNC Symbol;Acc:HGNC:10327]	0.0468	0.6201
ENSG00000174945	AMZ1	archaelysin family metallopeptidase 1 [Source:HGNC Symbol;Acc:HGNC:22231]	0.0468	-1.141
ENSG00000002586	CD99	CD99 molecule (Xg blood group) [Source:HGNC Symbol;Acc:HGNC:7082]	0.04686	0.5127
ENSG00000082438	COBLL1	cordon-bleu WH2 repeat protein like 1 [Source:HGNC Symbol;Acc:HGNC:23571]	0.0469	-2.374
ENSG00000123496	IL13RA2	interleukin 13 receptor subunit alpha 2 [Source:HGNC Symbol;Acc:HGNC:5975]	0.04712	2.673
ENSG00000137497	NUMA1	nuclear mitotic apparatus protein 1 [Source:HGNC Symbol;Acc:HGNC:8059]	0.04715	-0.742
ENSG00000169696	ASPSCR1	ASPSCR1, UBX domain containing tether for SLC2A4 [Source:HGNC Symbol;Acc:HGNC:13825]	0.04715	-0.8496
ENSG00000182871	COL18A1	collagen type XVIII alpha 1 chain [Source:HGNC Symbol;Acc:HGNC:2195]	0.04723	-1.615
ENSG00000181029	TRAPPC5	trafficking protein particle complex 5 [Source:HGNC Symbol;Acc:HGNC:23067]	0.04727	-1.342
ENSG00000114023	FAM162A	family with sequence similarity 162 member A [Source:HGNC Symbol;Acc:HGNC:17865]	0.04729	0.8864
ENSG00000075702	WDR62	WD repeat domain 62 [Source:HGNC Symbol;Acc:HGNC:24502]	0.04731	-1.068
ENSG00000219438	FAM19A5	family with sequence similarity 19 member A5, C-C motif chemokine like [Source:HGNC Symbol;Acc:HGNC:21592]	0.04736	1.675
ENSG00000164105	SAP30	Sin3A associated protein 30 [Source:HGNC Symbol;Acc:HGNC:10532]	0.04737	0.5706
ENSG00000145246	ATP10D	ATPase phospholipid transporting 10D (putative) [Source:HGNC Symbol;Acc:HGNC:13549]	0.04737	-0.7585
ENSG00000099960	SLC7A4	solute carrier family 7 member 4 [Source:HGNC Symbol;Acc:HGNC:11062]	0.04738	-0.8657
ENSG00000197457	STMN3	stathmin 3 [Source:HGNC Symbol;Acc:HGNC:15926]	0.04742	-2.234
ENSG00000124882	EREG	epiregulin [Source:HGNC Symbol;Acc:HGNC:3443]	0.04743	-2.85
ENSG00000101986	ABCD1	ATP binding cassette subfamily D member 1 [Source:HGNC Symbol;Acc:HGNC:61]	0.04748	-0.8618
ENSG00000139410	SDSL	serine dehydratase like [Source:HGNC Symbol;Acc:HGNC:30404]	0.04754	-1.09
ENSG00000116251	RPL22	ribosomal protein L22 [Source:HGNC Symbol;Acc:HGNC:10315]	0.04765	0.5866
ENSG00000072210	ALDH3A2	aldehyde dehydrogenase 3 family member A2 [Source:HGNC Symbol;Acc:HGNC:403]	0.04767	0.708
ENSG00000174939	ASPHD1	aspartate beta-hydroxylase domain containing 1 [Source:HGNC Symbol;Acc:HGNC:27380]	0.04771	-1.706
ENSG00000167566	NCKAP5L	NCK associated protein 5 like [Source:HGNC Symbol;Acc:HGNC:29321]	0.04778	-1.04
ENSG00000128591	FLNC	filamin C [Source:HGNC Symbol;Acc:HGNC:3756]	0.04783	-0.7985
ENSG00000174007	CEP19	centrosomal protein 19 [Source:HGNC Symbol;Acc:HGNC:28209]	0.04795	0.7426
ENSG00000196365	LONP1	lon peptidase 1, mitochondrial [Source:HGNC Symbol;Acc:HGNC:9479]	0.04805	-0.9148
ENSG00000105464	GRIN2D	glutamate ionotropic receptor NMDA type subunit 2D [Source:HGNC Symbol;Acc:HGNC:4588]	0.04809	-1.974
ENSG00000120899	PTK2B	protein tyrosine kinase 2 beta [Source:HGNC Symbol;Acc:HGNC:9612]	0.04812	-1.46
ENSG00000173327	MAP3K11	mitogen-activated protein kinase kinase kinase 11 [Source:HGNC Symbol;Acc:HGNC:6850]	0.04837	-0.7498
ENSG00000146674	IGFBP3	insulin like growth factor binding protein 3 [Source:HGNC Symbol;Acc:HGNC:5472]	0.04838	1.444
ENSG00000153253	SCN3A	sodium voltage-gated channel alpha subunit 3 [Source:HGNC Symbol;Acc:HGNC:10590]	0.04847	-2.404
ENSG00000006704	GTF2IRD1	GTF2I repeat domain containing 1 [Source:HGNC Symbol;Acc:HGNC:4661]	0.04848	-0.7017
ENSG00000180263	FGD6	FYVE, RhoGEF and PH domain containing 6 [Source:HGNC Symbol;Acc:HGNC:21740]	0.04873	-0.7761
ENSG00000254585	MAGEL2	MAGE family member L2 [Source:HGNC Symbol;Acc:HGNC:6814]	0.04878	-0.7336
ENSG00000172830	SSH3	slingshot protein phosphatase 3 [Source:HGNC Symbol;Acc:HGNC:30581]	0.04888	-0.7312
ENSG00000174177	CTU2	cytosolic thiouridylase subunit 2 [Source:HGNC Symbol;Acc:HGNC:28005]	0.04892	-1.017
ENSG00000163132	MSX1	msh homeobox 1 [Source:HGNC Symbol;Acc:HGNC:7391]	0.04901	1.029
ENSG00000165886	UBTD1	ubiquitin domain containing 1 [Source:HGNC Symbol;Acc:HGNC:25683]	0.04904	-0.9046
ENSG00000188130	MAPK12	mitogen-activated protein kinase 12 [Source:HGNC Symbol;Acc:HGNC:6874]	0.04913	-0.737
ENSG00000128610	FEZF1	FEZ family zinc finger 1 [Source:HGNC Symbol;Acc:HGNC:22788]	0.04914	0.6516
ENSG00000132972	RNF17	ring finger protein 17 [Source:HGNC Symbol;Acc:HGNC:10060]	0.04914	0.6516
ENSG00000214063	TSPAN4	tetraspanin 4 [Source:HGNC Symbol;Acc:HGNC:11859]	0.04914	-0.935
ENSG00000093010	COMT	catechol-O-methyltransferase [Source:HGNC Symbol;Acc:HGNC:2228]	0.04916	-0.6716
ENSG00000105732	ZNF574	zinc finger protein 574 [Source:HGNC Symbol;Acc:HGNC:26166]	0.04923	-0.7844
ENSG00000243130	PSG11	pregnancy specific beta-1-glycoprotein 11 [Source:HGNC Symbol;Acc:HGNC:9516]	0.04924	1.684
ENSG00000151789	ZNF385D	zinc finger protein 385D [Source:HGNC Symbol;Acc:HGNC:26191]	0.0493	1.638
ENSG00000062716	VMP1	vacuole membrane protein 1 [Source:HGNC Symbol;Acc:HGNC:29559]	0.0493	0.646
ENSG00000185838	GNB1L	G protein subunit beta 1 like [Source:HGNC Symbol;Acc:HGNC:4397]	0.04938	-1.39
ENSG00000150893	FREM2	FRAS1 related extracellular matrix protein 2 [Source:HGNC Symbol;Acc:HGNC:25396]	0.0495	0.694
ENSG00000100359	SGSM3	small G protein signaling modulator 3 [Source:HGNC Symbol;Acc:HGNC:25228]	0.04953	-0.583
ENSG00000137857	DUOX1	dual oxidase 1 [Source:HGNC Symbol;Acc:HGNC:3062]	0.04956	-0.7139
ENSG00000186281	GPAT2	glycerol-3-phosphate acyltransferase 2, mitochondrial [Source:HGNC Symbol;Acc:HGNC:27168]	0.04957	-2.592
ENSG00000156103	MMP16	matrix metallopeptidase 16 [Source:HGNC Symbol;Acc:HGNC:7162]	0.04958	-0.7214
ENSG00000169692	AGPAT2	1-acylglycerol-3-phosphate O-acyltransferase 2 [Source:HGNC Symbol;Acc:HGNC:325]	0.0496	-0.8709
ENSG00000080709	KCNN2	potassium calcium-activated channel subfamily N member 2 [Source:HGNC Symbol;Acc:HGNC:6291]	0.0496	-3.648
ENSG00000135469	COQ10A	coenzyme Q10A [Source:HGNC Symbol;Acc:HGNC:26515]	0.04965	0.556
ENSG00000180902	D2HGDH	D-2-hydroxyglutarate dehydrogenase [Source:HGNC Symbol;Acc:HGNC:28358]	0.04969	-0.9691
ENSG00000161036	LRWD1	leucine rich repeats and WD repeat domain containing 1 [Source:HGNC Symbol;Acc:HGNC:21769]	0.0497	-0.807
ENSG00000151320	AKAP6	A-kinase anchoring protein 6 [Source:HGNC Symbol;Acc:HGNC:376]	0.04983	-1.573
ENSG00000111850	SMIM8	small integral membrane protein 8 [Source:HGNC Symbol;Acc:HGNC:21401]	0.04988	0.708
ENSG00000163235	TGFA	transforming growth factor alpha [Source:HGNC Symbol;Acc:HGNC:11765]	0.04999	1.943

## Sheet: Table S5
Table S5: List of DEGs in MBTPS2-OI over MBTPS2-IFAP/KFSD
Identifier	gene_name	description	pValue	log2 Ratio
ENSG00000160221	C21orf33	chromosome 21 open reading frame 33 [Source:HGNC Symbol;Acc:HGNC:1273]	3.78e-06	-3.282
ENSG00000136231	IGF2BP3	insulin like growth factor 2 mRNA binding protein 3 [Source:HGNC Symbol;Acc:HGNC:28868]	9.853e-06	2.021
ENSG00000258643	BCL2L2-PABPN1	BCL2L2-PABPN1 readthrough [Source:HGNC Symbol;Acc:HGNC:42959]	2.881e-05	2.399
ENSG00000133110	POSTN	periostin [Source:HGNC Symbol;Acc:HGNC:16953]	0.0001431	2.856
ENSG00000136720	HS6ST1	heparan sulfate 6-O-sulfotransferase 1 [Source:HGNC Symbol;Acc:HGNC:5201]	0.0001451	1.303
ENSG00000134201	GSTM5	glutathione S-transferase mu 5 [Source:HGNC Symbol;Acc:HGNC:4637]	0.0001554	-2.528
ENSG00000178860	MSC	musculin [Source:HGNC Symbol;Acc:HGNC:7321]	0.0001989	1.817
ENSG00000165029	ABCA1	ATP binding cassette subfamily A member 1 [Source:HGNC Symbol;Acc:HGNC:29]	0.0004264	1.325
ENSG00000186470	BTN3A2	butyrophilin subfamily 3 member A2 [Source:HGNC Symbol;Acc:HGNC:1139]	0.0004543	-1.198
ENSG00000277150	F8A3	coagulation factor VIII-associated 3 [Source:HGNC Symbol;Acc:HGNC:31850]	0.0004621	3.9
ENSG00000188130	MAPK12	mitogen-activated protein kinase 12 [Source:HGNC Symbol;Acc:HGNC:6874]	0.0004724	1.001
ENSG00000149212	SESN3	sestrin 3 [Source:HGNC Symbol;Acc:HGNC:23060]	0.0005063	2.268
ENSG00000054356	PTPRN	protein tyrosine phosphatase, receptor type N [Source:HGNC Symbol;Acc:HGNC:9676]	0.0005306	2.906
ENSG00000118508	RAB32	RAB32, member RAS oncogene family [Source:HGNC Symbol;Acc:HGNC:9772]	0.0005481	-0.8737
ENSG00000112715	VEGFA	vascular endothelial growth factor A [Source:HGNC Symbol;Acc:HGNC:12680]	0.0005507	1.068
ENSG00000145819	ARHGAP26	Rho GTPase activating protein 26 [Source:HGNC Symbol;Acc:HGNC:17073]	0.0005691	1.605
ENSG00000101160	CTSZ	cathepsin Z [Source:HGNC Symbol;Acc:HGNC:2547]	0.0005848	-1.083
ENSG00000275464	FP565260.1		0.000595	1.171
ENSG00000138449	SLC40A1	solute carrier family 40 member 1 [Source:HGNC Symbol;Acc:HGNC:10909]	0.0006406	3.216
ENSG00000143198	MGST3	microsomal glutathione S-transferase 3 [Source:HGNC Symbol;Acc:HGNC:7064]	0.0006485	-0.8494
ENSG00000152137	HSPB8	heat shock protein family B (small) member 8 [Source:HGNC Symbol;Acc:HGNC:30171]	0.0006745	-1.093
ENSG00000105223	PLD3	phospholipase D family member 3 [Source:HGNC Symbol;Acc:HGNC:17158]	0.0006747	1.029
ENSG00000129682	FGF13	fibroblast growth factor 13 [Source:HGNC Symbol;Acc:HGNC:3670]	0.0006858	-1.26
ENSG00000166341	DCHS1	dachsous cadherin-related 1 [Source:HGNC Symbol;Acc:HGNC:13681]	0.0006876	2.56
ENSG00000130988	RGN	regucalcin [Source:HGNC Symbol;Acc:HGNC:9989]	0.0007386	-1.704
ENSG00000163629	PTPN13	protein tyrosine phosphatase, non-receptor type 13 [Source:HGNC Symbol;Acc:HGNC:9646]	0.0007488	0.9094
ENSG00000248905	FMN1	formin 1 [Source:HGNC Symbol;Acc:HGNC:3768]	0.0007622	1.014
ENSG00000164220	F2RL2	coagulation factor II thrombin receptor like 2 [Source:HGNC Symbol;Acc:HGNC:3539]	0.0007737	2.337
ENSG00000143196	DPT	dermatopontin [Source:HGNC Symbol;Acc:HGNC:3011]	0.000783	-1.796
ENSG00000185483	ROR1	receptor tyrosine kinase like orphan receptor 1 [Source:HGNC Symbol;Acc:HGNC:10256]	0.0008254	1.189
ENSG00000113645	WWC1	WW and C2 domain containing 1 [Source:HGNC Symbol;Acc:HGNC:29435]	0.0009361	1.992
ENSG00000268350	FAM156A	family with sequence similarity 156 member A [Source:HGNC Symbol;Acc:HGNC:30114]	0.0009996	1.36
ENSG00000276547	PCDHGB5	protocadherin gamma subfamily B, 5 [Source:HGNC Symbol;Acc:HGNC:8712]	0.001002	1.947
ENSG00000144355	DLX1	distal-less homeobox 1 [Source:HGNC Symbol;Acc:HGNC:2914]	0.001025	1.915
ENSG00000155792	DEPTOR	DEP domain containing MTOR interacting protein [Source:HGNC Symbol;Acc:HGNC:22953]	0.001029	1.114
ENSG00000269955	C7orf55-LUC7L2	C7orf55-LUC7L2 readthrough [Source:HGNC Symbol;Acc:HGNC:44671]	0.001063	1.615
ENSG00000173917	HOXB2	homeobox B2 [Source:HGNC Symbol;Acc:HGNC:5113]	0.001064	-0.9851
ENSG00000128342	LIF	LIF, interleukin 6 family cytokine [Source:HGNC Symbol;Acc:HGNC:6596]	0.001078	1.745
ENSG00000124126	PREX1	phosphatidylinositol-3,4,5-trisphosphate dependent Rac exchange factor 1 [Source:HGNC Symbol;Acc:HGNC:32594]	0.001105	1.736
ENSG00000122121	XPNPEP2	X-prolyl aminopeptidase 2 [Source:HGNC Symbol;Acc:HGNC:12823]	0.001115	1.878
ENSG00000051620	HEBP2	heme binding protein 2 [Source:HGNC Symbol;Acc:HGNC:15716]	0.001178	-1.007
ENSG00000162804	SNED1	sushi, nidogen and EGF like domains 1 [Source:HGNC Symbol;Acc:HGNC:24696]	0.001239	1.371
ENSG00000178209	PLEC	plectin [Source:HGNC Symbol;Acc:HGNC:9069]	0.001311	1.241
ENSG00000134202	GSTM3	glutathione S-transferase mu 3 [Source:HGNC Symbol;Acc:HGNC:4635]	0.001328	-1.194
ENSG00000274049	INO80B-WBP1	INO80B-WBP1 readthrough (NMD candidate) [Source:HGNC Symbol;Acc:HGNC:49199]	0.001361	1.997
ENSG00000151388	ADAMTS12	ADAM metallopeptidase with thrombospondin type 1 motif 12 [Source:HGNC Symbol;Acc:HGNC:14605]	0.001571	0.844
ENSG00000135362	PRR5L	proline rich 5 like [Source:HGNC Symbol;Acc:HGNC:25878]	0.001586	-1.906
ENSG00000105426	PTPRS	protein tyrosine phosphatase, receptor type S [Source:HGNC Symbol;Acc:HGNC:9681]	0.001633	0.9595
ENSG00000090339	ICAM1	intercellular adhesion molecule 1 [Source:HGNC Symbol;Acc:HGNC:5344]	0.001665	1.05
ENSG00000180340	FZD2	frizzled class receptor 2 [Source:HGNC Symbol;Acc:HGNC:4040]	0.001691	1.718
ENSG00000145247	OCIAD2	OCIA domain containing 2 [Source:HGNC Symbol;Acc:HGNC:28685]	0.001724	-1.497
ENSG00000225614	ZNF469	zinc finger protein 469 [Source:HGNC Symbol;Acc:HGNC:23216]	0.001798	1.344
ENSG00000170310	STX8	syntaxin 8 [Source:HGNC Symbol;Acc:HGNC:11443]	0.001803	-0.7721
ENSG00000264343	NOTCH2NL	notch 2 N-terminal like [Source:HGNC Symbol;Acc:HGNC:31862]	0.001821	-1.443
ENSG00000167969	ECI1	enoyl-CoA delta isomerase 1 [Source:HGNC Symbol;Acc:HGNC:2703]	0.001823	1.124
ENSG00000144366	GULP1	GULP, engulfment adaptor PTB domain containing 1 [Source:HGNC Symbol;Acc:HGNC:18649]	0.001846	1.815
ENSG00000165775	FUNDC2	FUN14 domain containing 2 [Source:HGNC Symbol;Acc:HGNC:24925]	0.001912	-0.6803
ENSG00000149600	COMMD7	COMM domain containing 7 [Source:HGNC Symbol;Acc:HGNC:16223]	0.001934	-0.6724
ENSG00000277203	F8A1	coagulation factor VIII-associated 1 [Source:HGNC Symbol;Acc:HGNC:3547]	0.001947	-1.226
ENSG00000111676	ATN1	atrophin 1 [Source:HGNC Symbol;Acc:HGNC:3033]	0.001993	0.8801
ENSG00000162772	ATF3	activating transcription factor 3 [Source:HGNC Symbol;Acc:HGNC:785]	0.002015	1.218
ENSG00000164978	NUDT2	nudix hydrolase 2 [Source:HGNC Symbol;Acc:HGNC:8049]	0.002051	-0.9107
ENSG00000162817	C1orf115	chromosome 1 open reading frame 115 [Source:HGNC Symbol;Acc:HGNC:25873]	0.002119	-3.267
ENSG00000139874	SSTR1	somatostatin receptor 1 [Source:HGNC Symbol;Acc:HGNC:11330]	0.002148	-0.9175
ENSG00000165124	SVEP1	sushi, von Willebrand factor type A, EGF and pentraxin domain containing 1 [Source:HGNC Symbol;Acc:HGNC:15985]	0.002172	1.094
ENSG00000042062	RIPOR3	RIPOR family member 3 [Source:HGNC Symbol;Acc:HGNC:16168]	0.002177	2.295
ENSG00000183762	KREMEN1	kringle containing transmembrane protein 1 [Source:HGNC Symbol;Acc:HGNC:17550]	0.002187	1.139
ENSG00000253159	PCDHGA12	protocadherin gamma subfamily A, 12 [Source:HGNC Symbol;Acc:HGNC:8699]	0.0022	1.74
ENSG00000197728	RPS26	ribosomal protein S26 [Source:HGNC Symbol;Acc:HGNC:10414]	0.002232	-1.338
ENSG00000158623	COPG2	coatomer protein complex subunit gamma 2 [Source:HGNC Symbol;Acc:HGNC:2237]	0.002234	-0.7437
ENSG00000177728	TMEM94	transmembrane protein 94 [Source:HGNC Symbol;Acc:HGNC:28983]	0.002234	0.8079
ENSG00000102802	MEDAG	mesenteric estrogen dependent adipogenesis [Source:HGNC Symbol;Acc:HGNC:25926]	0.002237	-0.8507
ENSG00000182022	CHST15	carbohydrate sulfotransferase 15 [Source:HGNC Symbol;Acc:HGNC:18137]	0.002409	-1.528
ENSG00000119655	NPC2	NPC intracellular cholesterol transporter 2 [Source:HGNC Symbol;Acc:HGNC:14537]	0.002411	-0.8198
ENSG00000198756	COLGALT2	collagen beta(1-O)galactosyltransferase 2 [Source:HGNC Symbol;Acc:HGNC:16790]	0.002518	1.728
ENSG00000118526	TCF21	transcription factor 21 [Source:HGNC Symbol;Acc:HGNC:11632]	0.002606	2.836
ENSG00000161847	RAVER1	ribonucleoprotein, PTB binding 1 [Source:HGNC Symbol;Acc:HGNC:30296]	0.002613	1.973
ENSG00000076924	XAB2	XPA binding protein 2 [Source:HGNC Symbol;Acc:HGNC:14089]	0.002634	0.879
ENSG00000170891	CYTL1	cytokine like 1 [Source:HGNC Symbol;Acc:HGNC:24435]	0.002642	-3.775
ENSG00000077420	APBB1IP	amyloid beta precursor protein binding family B member 1 interacting protein [Source:HGNC Symbol;Acc:HGNC:17379]	0.00271	-1.829
ENSG00000204469	PRRC2A	proline rich coiled-coil 2A [Source:HGNC Symbol;Acc:HGNC:13918]	0.002725	0.7423
ENSG00000151418	ATP6V1G3	ATPase H+ transporting V1 subunit G3 [Source:HGNC Symbol;Acc:HGNC:18265]	0.002831	-1.725
ENSG00000164932	CTHRC1	collagen triple helix repeat containing 1 [Source:HGNC Symbol;Acc:HGNC:18831]	0.002848	0.9793
ENSG00000168404	MLKL	mixed lineage kinase domain like pseudokinase [Source:HGNC Symbol;Acc:HGNC:26617]	0.002908	-0.943
ENSG00000138316	ADAMTS14	ADAM metallopeptidase with thrombospondin type 1 motif 14 [Source:HGNC Symbol;Acc:HGNC:14899]	0.002933	1.585
ENSG00000165996	HACD1	3-hydroxyacyl-CoA dehydratase 1 [Source:HGNC Symbol;Acc:HGNC:9639]	0.002962	-0.7768
ENSG00000184924	PTRHD1	peptidyl-tRNA hydrolase domain containing 1 [Source:HGNC Symbol;Acc:HGNC:33782]	0.003032	-0.8848
ENSG00000009413	REV3L	REV3 like, DNA directed polymerase zeta catalytic subunit [Source:HGNC Symbol;Acc:HGNC:9968]	0.003035	0.7941
ENSG00000099817	POLR2E	RNA polymerase II subunit E [Source:HGNC Symbol;Acc:HGNC:9192]	0.003065	0.7592
ENSG00000153956	CACNA2D1	calcium voltage-gated channel auxiliary subunit alpha2delta 1 [Source:HGNC Symbol;Acc:HGNC:1399]	0.003118	0.8618
ENSG00000079459	FDFT1	farnesyl-diphosphate farnesyltransferase 1 [Source:HGNC Symbol;Acc:HGNC:3629]	0.003125	-0.6199
ENSG00000241945	PWP2	PWP2 periodic tryptophan protein homolog (yeast) [Source:HGNC Symbol;Acc:HGNC:9711]	0.003235	-2.702
ENSG00000100342	APOL1	apolipoprotein L1 [Source:HGNC Symbol;Acc:HGNC:618]	0.003239	-1.457
ENSG00000151067	CACNA1C	calcium voltage-gated channel subunit alpha1 C [Source:HGNC Symbol;Acc:HGNC:1390]	0.003318	0.7667
ENSG00000205542	TMSB4X	thymosin beta 4, X-linked [Source:HGNC Symbol;Acc:HGNC:11881]	0.003321	-1.13
ENSG00000140937	CDH11	cadherin 11 [Source:HGNC Symbol;Acc:HGNC:1750]	0.00337	1.03
ENSG00000204219	TCEA3	transcription elongation factor A3 [Source:HGNC Symbol;Acc:HGNC:11615]	0.003378	-0.8711
ENSG00000154864	PIEZO2	piezo type mechanosensitive ion channel component 2 [Source:HGNC Symbol;Acc:HGNC:26270]	0.003397	-1.626
ENSG00000188342	GTF2F2	general transcription factor IIF subunit 2 [Source:HGNC Symbol;Acc:HGNC:4653]	0.003421	-0.7665
ENSG00000162512	SDC3	syndecan 3 [Source:HGNC Symbol;Acc:HGNC:10660]	0.003439	0.6691
ENSG00000103197	TSC2	tuberous sclerosis 2 [Source:HGNC Symbol;Acc:HGNC:12363]	0.003446	1.13
ENSG00000109536	FRG1	FSHD region gene 1 [Source:HGNC Symbol;Acc:HGNC:3954]	0.003448	-0.6573
ENSG00000143499	SMYD2	SET and MYND domain containing 2 [Source:HGNC Symbol;Acc:HGNC:20982]	0.003449	-0.777
ENSG00000283149	AC068631.2		0.003454	-1.19
ENSG00000038358	EDC4	enhancer of mRNA decapping 4 [Source:HGNC Symbol;Acc:HGNC:17157]	0.003482	0.7042
ENSG00000182087	TMEM259	transmembrane protein 259 [Source:HGNC Symbol;Acc:HGNC:17039]	0.003495	1.134
ENSG00000026297	RNASET2	ribonuclease T2 [Source:HGNC Symbol;Acc:HGNC:21686]	0.003561	-1.131
ENSG00000271741	AC114490.2		0.003593	1.463
ENSG00000146574	CCZ1B	CCZ1 homolog B, vacuolar protein trafficking and biogenesis associated [Source:HGNC Symbol;Acc:HGNC:21717]	0.003606	-0.9319
ENSG00000150687	PRSS23	protease, serine 23 [Source:HGNC Symbol;Acc:HGNC:14370]	0.003647	-1.478
ENSG00000188033	ZNF490	zinc finger protein 490 [Source:HGNC Symbol;Acc:HGNC:23705]	0.003647	1.839
ENSG00000188315	C3orf62	chromosome 3 open reading frame 62 [Source:HGNC Symbol;Acc:HGNC:24771]	0.00367	-0.924
ENSG00000128923	MINDY2	MINDY lysine 48 deubiquitinase 2 [Source:HGNC Symbol;Acc:HGNC:26954]	0.003678	0.99
ENSG00000170962	PDGFD	platelet derived growth factor D [Source:HGNC Symbol;Acc:HGNC:30620]	0.003712	1.337
ENSG00000163659	TIPARP	TCDD inducible poly(ADP-ribose) polymerase [Source:HGNC Symbol;Acc:HGNC:23696]	0.003769	-0.613
ENSG00000117643	MAN1C1	mannosidase alpha class 1C member 1 [Source:HGNC Symbol;Acc:HGNC:19080]	0.003863	0.8455
ENSG00000180011	ZADH2	zinc binding alcohol dehydrogenase domain containing 2 [Source:HGNC Symbol;Acc:HGNC:28697]	0.003891	-0.754
ENSG00000103196	CRISPLD2	cysteine rich secretory protein LCCL domain containing 2 [Source:HGNC Symbol;Acc:HGNC:25248]	0.003911	0.8674
ENSG00000166741	NNMT	nicotinamide N-methyltransferase [Source:HGNC Symbol;Acc:HGNC:7861]	0.003913	-0.927
ENSG00000183648	NDUFB1	NADH:ubiquinone oxidoreductase subunit B1 [Source:HGNC Symbol;Acc:HGNC:7695]	0.003952	-0.8606
ENSG00000134285	FKBP11	FK506 binding protein 11 [Source:HGNC Symbol;Acc:HGNC:18624]	0.003952	-0.7692
ENSG00000163636	PSMD6	proteasome 26S subunit, non-ATPase 6 [Source:HGNC Symbol;Acc:HGNC:9564]	0.004028	-0.6351
ENSG00000140829	DHX38	DEAH-box helicase 38 [Source:HGNC Symbol;Acc:HGNC:17211]	0.004042	0.6091
ENSG00000203786	KPRP	keratinocyte proline rich protein [Source:HGNC Symbol;Acc:HGNC:31823]	0.004048	-1.735
ENSG00000184182	UBE2F	ubiquitin conjugating enzyme E2 F (putative) [Source:HGNC Symbol;Acc:HGNC:12480]	0.00406	-0.5806
ENSG00000118418	HMGN3	high mobility group nucleosomal binding domain 3 [Source:HGNC Symbol;Acc:HGNC:12312]	0.004064	-0.7181
ENSG00000203727	SAMD5	sterile alpha motif domain containing 5 [Source:HGNC Symbol;Acc:HGNC:21180]	0.004094	-2.32
ENSG00000173436	MINOS1	mitochondrial inner membrane organizing system 1 [Source:HGNC Symbol;Acc:HGNC:32068]	0.004101	-0.8817
ENSG00000104081	BMF	Bcl2 modifying factor [Source:HGNC Symbol;Acc:HGNC:24132]	0.004123	1.436
ENSG00000117791	MARC2	mitochondrial amidoxime reducing component 2 [Source:HGNC Symbol;Acc:HGNC:26064]	0.004143	-1.637
ENSG00000108797	CNTNAP1	contactin associated protein 1 [Source:HGNC Symbol;Acc:HGNC:8011]	0.004175	0.6068
ENSG00000183715	OPCML	opioid binding protein/cell adhesion molecule like [Source:HGNC Symbol;Acc:HGNC:8143]	0.004191	-4.347
ENSG00000140262	TCF12	transcription factor 12 [Source:HGNC Symbol;Acc:HGNC:11623]	0.004199	0.5897
ENSG00000173915	USMG5	up-regulated during skeletal muscle growth 5 homolog (mouse) [Source:HGNC Symbol;Acc:HGNC:30889]	0.004204	-0.7762
ENSG00000121989	ACVR2A	activin A receptor type 2A [Source:HGNC Symbol;Acc:HGNC:173]	0.00422	-0.8078
ENSG00000100979	PLTP	phospholipid transfer protein [Source:HGNC Symbol;Acc:HGNC:9093]	0.004242	0.8982
ENSG00000104884	ERCC2	ERCC excision repair 2, TFIIH core complex helicase subunit [Source:HGNC Symbol;Acc:HGNC:3434]	0.004247	0.7338
ENSG00000110274	CEP164	centrosomal protein 164 [Source:HGNC Symbol;Acc:HGNC:29182]	0.004282	0.6528
ENSG00000102390	PBDC1	polysaccharide biosynthesis domain containing 1 [Source:HGNC Symbol;Acc:HGNC:28790]	0.004284	-0.7233
ENSG00000272047	GTF2H5	general transcription factor IIH subunit 5 [Source:HGNC Symbol;Acc:HGNC:21157]	0.004355	-0.9027
ENSG00000100599	RIN3	Ras and Rab interactor 3 [Source:HGNC Symbol;Acc:HGNC:18751]	0.004373	0.9748
ENSG00000105976	MET	MET proto-oncogene, receptor tyrosine kinase [Source:HGNC Symbol;Acc:HGNC:7029]	0.004378	-1.109
ENSG00000186847	KRT14	keratin 14 [Source:HGNC Symbol;Acc:HGNC:6416]	0.004425	-3.564
ENSG00000170485	NPAS2	neuronal PAS domain protein 2 [Source:HGNC Symbol;Acc:HGNC:7895]	0.004436	1.068
ENSG00000185049	NELFA	negative elongation factor complex member A [Source:HGNC Symbol;Acc:HGNC:12768]	0.004469	0.9267
ENSG00000100387	RBX1	ring-box 1 [Source:HGNC Symbol;Acc:HGNC:9928]	0.004513	-0.8334
ENSG00000069849	ATP1B3	ATPase Na+/K+ transporting subunit beta 3 [Source:HGNC Symbol;Acc:HGNC:806]	0.004554	-0.6928
ENSG00000105325	FZR1	fizzy and cell division cycle 20 related 1 [Source:HGNC Symbol;Acc:HGNC:24824]	0.00459	0.8177
ENSG00000122034	GTF3A	general transcription factor IIIA [Source:HGNC Symbol;Acc:HGNC:4662]	0.0046	-0.7891
ENSG00000127948	POR	cytochrome p450 oxidoreductase [Source:HGNC Symbol;Acc:HGNC:9208]	0.004624	0.7174
ENSG00000167772	ANGPTL4	angiopoietin like 4 [Source:HGNC Symbol;Acc:HGNC:16039]	0.004624	1.234
ENSG00000095564	BTAF1	B-TFIID TATA-box binding protein associated factor 1 [Source:HGNC Symbol;Acc:HGNC:17307]	0.004698	0.6895
ENSG00000080603	SRCAP	Snf2 related CREBBP activator protein [Source:HGNC Symbol;Acc:HGNC:16974]	0.004699	1.847
ENSG00000168477	TNXB	tenascin XB [Source:HGNC Symbol;Acc:HGNC:11976]	0.004701	1.862
ENSG00000142173	COL6A2	collagen type VI alpha 2 chain [Source:HGNC Symbol;Acc:HGNC:2212]	0.004712	1.67
ENSG00000143028	SYPL2	synaptophysin like 2 [Source:HGNC Symbol;Acc:HGNC:27638]	0.004738	-1.78
ENSG00000062282	DGAT2	diacylglycerol O-acyltransferase 2 [Source:HGNC Symbol;Acc:HGNC:16940]	0.004768	1.504
ENSG00000141985	SH3GL1	SH3 domain containing GRB2 like 1, endophilin A2 [Source:HGNC Symbol;Acc:HGNC:10830]	0.004811	0.7604
ENSG00000151376	ME3	malic enzyme 3 [Source:HGNC Symbol;Acc:HGNC:6985]	0.004816	-0.8517
ENSG00000126351	THRA	thyroid hormone receptor, alpha [Source:HGNC Symbol;Acc:HGNC:11796]	0.004822	0.7346
ENSG00000008441	NFIX	nuclear factor I X [Source:HGNC Symbol;Acc:HGNC:7788]	0.004823	0.6473
ENSG00000177971	IMP3	IMP3, U3 small nucleolar ribonucleoprotein [Source:HGNC Symbol;Acc:HGNC:14497]	0.004841	-0.7248
ENSG00000095906	NUBP2	nucleotide binding protein 2 [Source:HGNC Symbol;Acc:HGNC:8042]	0.004849	1.252
ENSG00000141959	PFKL	phosphofructokinase, liver type [Source:HGNC Symbol;Acc:HGNC:8876]	0.004879	0.9079
ENSG00000117691	NENF	neudesin neurotrophic factor [Source:HGNC Symbol;Acc:HGNC:30384]	0.00488	-0.716
ENSG00000173163	COMMD1	copper metabolism domain containing 1 [Source:HGNC Symbol;Acc:HGNC:23024]	0.004891	-0.6785
ENSG00000120075	HOXB5	homeobox B5 [Source:HGNC Symbol;Acc:HGNC:5116]	0.004929	-2.125
ENSG00000148082	SHC3	SHC adaptor protein 3 [Source:HGNC Symbol;Acc:HGNC:18181]	0.004942	3.193
ENSG00000104936	DMPK	dystrophia myotonica protein kinase [Source:HGNC Symbol;Acc:HGNC:2933]	0.004982	1.082
ENSG00000188848	BEND4	BEN domain containing 4 [Source:HGNC Symbol;Acc:HGNC:23815]	0.005003	-1.433
ENSG00000105088	OLFM2	olfactomedin 2 [Source:HGNC Symbol;Acc:HGNC:17189]	0.005032	3.681
ENSG00000164889	SLC4A2	solute carrier family 4 member 2 [Source:HGNC Symbol;Acc:HGNC:11028]	0.005036	0.7835
ENSG00000277443	MARCKS	myristoylated alanine rich protein kinase C substrate [Source:HGNC Symbol;Acc:HGNC:6759]	0.005095	-0.7232
ENSG00000168653	NDUFS5	NADH:ubiquinone oxidoreductase subunit S5 [Source:HGNC Symbol;Acc:HGNC:7712]	0.005104	-0.9077
ENSG00000105221	AKT2	AKT serine/threonine kinase 2 [Source:HGNC Symbol;Acc:HGNC:392]	0.005116	0.8159
ENSG00000101199	ARFGAP1	ADP ribosylation factor GTPase activating protein 1 [Source:HGNC Symbol;Acc:HGNC:15852]	0.005124	0.8679
ENSG00000274419	TBC1D3D	TBC1 domain family member 3D [Source:HGNC Symbol;Acc:HGNC:28944]	0.005139	-2.95
ENSG00000125538	IL1B	interleukin 1 beta [Source:HGNC Symbol;Acc:HGNC:5992]	0.005165	2.878
ENSG00000105701	FKBP8	FK506 binding protein 8 [Source:HGNC Symbol;Acc:HGNC:3724]	0.005178	1.017
ENSG00000185088	RPS27L	ribosomal protein S27 like [Source:HGNC Symbol;Acc:HGNC:18476]	0.005205	-0.7591
ENSG00000134248	LAMTOR5	late endosomal/lysosomal adaptor, MAPK and MTOR activator 5 [Source:HGNC Symbol;Acc:HGNC:17955]	0.00526	-0.6614
ENSG00000072840	EVC	EvC ciliary complex subunit 1 [Source:HGNC Symbol;Acc:HGNC:3497]	0.005273	0.9523
ENSG00000104213	PDGFRL	platelet derived growth factor receptor like [Source:HGNC Symbol;Acc:HGNC:8805]	0.005289	-1.606
ENSG00000112033	PPARD	peroxisome proliferator activated receptor delta [Source:HGNC Symbol;Acc:HGNC:9235]	0.00529	0.8065
ENSG00000196154	S100A4	S100 calcium binding protein A4 [Source:HGNC Symbol;Acc:HGNC:10494]	0.005292	-1.258
ENSG00000179630	LACC1	laccase domain containing 1 [Source:HGNC Symbol;Acc:HGNC:26789]	0.0053	1.062
ENSG00000108557	RAI1	retinoic acid induced 1 [Source:HGNC Symbol;Acc:HGNC:9834]	0.005308	1.324
ENSG00000124172	ATP5E	ATP synthase, H+ transporting, mitochondrial F1 complex, epsilon subunit [Source:HGNC Symbol;Acc:HGNC:838]	0.005347	-0.7532
ENSG00000232112	TMA7	translation machinery associated 7 homolog [Source:HGNC Symbol;Acc:HGNC:26932]	0.005347	-0.7286
ENSG00000005007	UPF1	UPF1, RNA helicase and ATPase [Source:HGNC Symbol;Acc:HGNC:9962]	0.005392	0.6694
ENSG00000106415	GLCCI1	glucocorticoid induced 1 [Source:HGNC Symbol;Acc:HGNC:18713]	0.005394	1.041
ENSG00000189171	S100A13	S100 calcium binding protein A13 [Source:HGNC Symbol;Acc:HGNC:10490]	0.005475	-0.7795
ENSG00000131979	GCH1	GTP cyclohydrolase 1 [Source:HGNC Symbol;Acc:HGNC:4193]	0.005506	1.475
ENSG00000014164	ZC3H3	zinc finger CCCH-type containing 3 [Source:HGNC Symbol;Acc:HGNC:28972]	0.005509	1.336
ENSG00000187535	IFT140	intraflagellar transport 140 [Source:HGNC Symbol;Acc:HGNC:29077]	0.005571	1.048
ENSG00000165609	NUDT5	nudix hydrolase 5 [Source:HGNC Symbol;Acc:HGNC:8052]	0.005598	-0.691
ENSG00000107438	PDLIM1	PDZ and LIM domain 1 [Source:HGNC Symbol;Acc:HGNC:2067]	0.005752	-0.8003
ENSG00000163634	THOC7	THO complex 7 [Source:HGNC Symbol;Acc:HGNC:29874]	0.005782	-0.6992
ENSG00000134046	MBD2	methyl-CpG binding domain protein 2 [Source:HGNC Symbol;Acc:HGNC:6917]	0.00579	-0.7381
ENSG00000137497	NUMA1	nuclear mitotic apparatus protein 1 [Source:HGNC Symbol;Acc:HGNC:8059]	0.005794	0.7744
ENSG00000213246	SUPT4H1	SPT4 homolog, DSIF elongation factor subunit [Source:HGNC Symbol;Acc:HGNC:11467]	0.005861	-0.5313
ENSG00000126756	UXT	ubiquitously expressed prefoldin like chaperone [Source:HGNC Symbol;Acc:HGNC:12641]	0.005924	-0.5486
ENSG00000169567	HINT1	histidine triad nucleotide binding protein 1 [Source:HGNC Symbol;Acc:HGNC:4912]	0.005934	-0.7846
ENSG00000176731	C8orf59	chromosome 8 open reading frame 59 [Source:HGNC Symbol;Acc:HGNC:32235]	0.005937	-0.6528
ENSG00000135441	BLOC1S1	biogenesis of lysosomal organelles complex 1 subunit 1 [Source:HGNC Symbol;Acc:HGNC:4200]	0.005945	-0.6336
ENSG00000181751	C5orf30	chromosome 5 open reading frame 30 [Source:HGNC Symbol;Acc:HGNC:25052]	0.005976	-1.354
ENSG00000166831	RBPMS2	RNA binding protein with multiple splicing 2 [Source:HGNC Symbol;Acc:HGNC:19098]	0.005985	-1.723
ENSG00000185504	FAAP100	Fanconi anemia core complex associated protein 100 [Source:HGNC Symbol;Acc:HGNC:26171]	0.006006	1.16
ENSG00000157045	NTAN1	N-terminal asparagine amidase [Source:HGNC Symbol;Acc:HGNC:29909]	0.006011	-0.5276
ENSG00000131653	TRAF7	TNF receptor associated factor 7 [Source:HGNC Symbol;Acc:HGNC:20456]	0.006015	0.7527
ENSG00000141574	SECTM1	secreted and transmembrane 1 [Source:HGNC Symbol;Acc:HGNC:10707]	0.006062	1.719
ENSG00000143641	GALNT2	polypeptide N-acetylgalactosaminyltransferase 2 [Source:HGNC Symbol;Acc:HGNC:4124]	0.006168	0.5824
ENSG00000090975	PITPNM2	phosphatidylinositol transfer protein membrane associated 2 [Source:HGNC Symbol;Acc:HGNC:21044]	0.00618	1.295
ENSG00000113269	RNF130	ring finger protein 130 [Source:HGNC Symbol;Acc:HGNC:18280]	0.006191	-0.6652
ENSG00000062582	MRPS24	mitochondrial ribosomal protein S24 [Source:HGNC Symbol;Acc:HGNC:14510]	0.006239	-0.5996
ENSG00000085871	MGST2	microsomal glutathione S-transferase 2 [Source:HGNC Symbol;Acc:HGNC:7063]	0.006275	-1.316
ENSG00000243147	MRPL33	mitochondrial ribosomal protein L33 [Source:HGNC Symbol;Acc:HGNC:14487]	0.006293	-0.7876
ENSG00000171155	C1GALT1C1	C1GALT1 specific chaperone 1 [Source:HGNC Symbol;Acc:HGNC:24338]	0.006355	-0.651
ENSG00000067221	STOML1	stomatin like 1 [Source:HGNC Symbol;Acc:HGNC:14560]	0.006368	0.925
ENSG00000105464	GRIN2D	glutamate ionotropic receptor NMDA type subunit 2D [Source:HGNC Symbol;Acc:HGNC:4588]	0.00639	1.686
ENSG00000100241	SBF1	SET binding factor 1 [Source:HGNC Symbol;Acc:HGNC:10542]	0.006429	1.231
ENSG00000133243	BTBD2	BTB domain containing 2 [Source:HGNC Symbol;Acc:HGNC:15504]	0.00643	1.074
ENSG00000156411	C14orf2	chromosome 14 open reading frame 2 [Source:HGNC Symbol;Acc:HGNC:1188]	0.006434	-0.7674
ENSG00000178573	MAF	MAF bZIP transcription factor [Source:HGNC Symbol;Acc:HGNC:6776]	0.006469	-2.093
ENSG00000152464	RPP38	ribonuclease P/MRP subunit p38 [Source:HGNC Symbol;Acc:HGNC:30329]	0.006505	-0.7976
ENSG00000184371	CSF1	colony stimulating factor 1 [Source:HGNC Symbol;Acc:HGNC:2432]	0.006527	1.001
ENSG00000104524	PYCR3	pyrroline-5-carboxylate reductase 3 [Source:HGNC Symbol;Acc:HGNC:25846]	0.006528	0.999
ENSG00000181104	F2R	coagulation factor II thrombin receptor [Source:HGNC Symbol;Acc:HGNC:3537]	0.006586	2.322
ENSG00000130177	CDC16	cell division cycle 16 [Source:HGNC Symbol;Acc:HGNC:1720]	0.006602	-0.5575
ENSG00000077235	GTF3C1	general transcription factor IIIC subunit 1 [Source:HGNC Symbol;Acc:HGNC:4664]	0.006602	0.6508
ENSG00000254245	PCDHGA3	protocadherin gamma subfamily A, 3 [Source:HGNC Symbol;Acc:HGNC:8701]	0.006664	2.062
ENSG00000171530	TBCA	tubulin folding cofactor A [Source:HGNC Symbol;Acc:HGNC:11579]	0.006666	-0.5592
ENSG00000123388	HOXC11	homeobox C11 [Source:HGNC Symbol;Acc:HGNC:5123]	0.006671	-3.787
ENSG00000258947	TUBB3	tubulin beta 3 class III [Source:HGNC Symbol;Acc:HGNC:20772]	0.00671	0.575
ENSG00000103647	CORO2B	coronin 2B [Source:HGNC Symbol;Acc:HGNC:2256]	0.006713	1.493
ENSG00000138735	PDE5A	phosphodiesterase 5A [Source:HGNC Symbol;Acc:HGNC:8784]	0.00672	1.344
ENSG00000146828	SLC12A9	solute carrier family 12 member 9 [Source:HGNC Symbol;Acc:HGNC:17435]	0.006746	0.9412
ENSG00000111144	LTA4H	leukotriene A4 hydrolase [Source:HGNC Symbol;Acc:HGNC:6710]	0.006755	-0.5875
ENSG00000197530	MIB2	mindbomb E3 ubiquitin protein ligase 2 [Source:HGNC Symbol;Acc:HGNC:30577]	0.006762	1.765
ENSG00000122705	CLTA	clathrin light chain A [Source:HGNC Symbol;Acc:HGNC:2090]	0.006808	-0.5777
ENSG00000113811	SELENOK	selenoprotein K [Source:HGNC Symbol;Acc:HGNC:30394]	0.00681	-0.5936
ENSG00000138834	MAPK8IP3	mitogen-activated protein kinase 8 interacting protein 3 [Source:HGNC Symbol;Acc:HGNC:6884]	0.006815	1.254
ENSG00000129116	PALLD	palladin, cytoskeletal associated protein [Source:HGNC Symbol;Acc:HGNC:17068]	0.006832	0.9541
ENSG00000164880	INTS1	integrator complex subunit 1 [Source:HGNC Symbol;Acc:HGNC:24555]	0.007003	1.6
ENSG00000099904	ZDHHC8	zinc finger DHHC-type containing 8 [Source:HGNC Symbol;Acc:HGNC:18474]	0.007007	1.485
ENSG00000160752	FDPS	farnesyl diphosphate synthase [Source:HGNC Symbol;Acc:HGNC:3631]	0.007012	-0.8331
ENSG00000243716	NPIPB5	nuclear pore complex interacting protein family member B5 [Source:HGNC Symbol;Acc:HGNC:37233]	0.007015	0.5721
ENSG00000170860	LSM3	LSM3 homolog, U6 small nuclear RNA and mRNA degradation associated [Source:HGNC Symbol;Acc:HGNC:17874]	0.007039	-0.799
ENSG00000132361	CLUH	clustered mitochondria homolog [Source:HGNC Symbol;Acc:HGNC:29094]	0.007039	1.046
ENSG00000076928	ARHGEF1	Rho guanine nucleotide exchange factor 1 [Source:HGNC Symbol;Acc:HGNC:681]	0.007059	0.7407
ENSG00000001036	FUCA2	fucosidase, alpha-L- 2, plasma [Source:HGNC Symbol;Acc:HGNC:4008]	0.007076	-0.6029
ENSG00000162706	CADM3	cell adhesion molecule 3 [Source:HGNC Symbol;Acc:HGNC:17601]	0.007092	-2.799
ENSG00000197114	ZGPAT	zinc finger CCCH-type and G-patch domain containing [Source:HGNC Symbol;Acc:HGNC:15948]	0.007139	0.9913
ENSG00000180818	HOXC10	homeobox C10 [Source:HGNC Symbol;Acc:HGNC:5122]	0.007144	-5.591
ENSG00000144857	BOC	BOC cell adhesion associated, oncogene regulated [Source:HGNC Symbol;Acc:HGNC:17173]	0.007144	0.8994
ENSG00000105227	PRX	periaxin [Source:HGNC Symbol;Acc:HGNC:13797]	0.007161	1.218
ENSG00000125912	NCLN	nicalin [Source:HGNC Symbol;Acc:HGNC:26923]	0.007162	0.721
ENSG00000100280	AP1B1	adaptor related protein complex 1 beta 1 subunit [Source:HGNC Symbol;Acc:HGNC:554]	0.007168	0.5878
ENSG00000160877	NACC1	nucleus accumbens associated 1 [Source:HGNC Symbol;Acc:HGNC:20967]	0.007186	0.6418
ENSG00000064932	SBNO2	strawberry notch homolog 2 [Source:HGNC Symbol;Acc:HGNC:29158]	0.007252	0.9631
ENSG00000129925	TMEM8A	transmembrane protein 8A [Source:HGNC Symbol;Acc:HGNC:17205]	0.007262	0.8371
ENSG00000071894	CPSF1	cleavage and polyadenylation specific factor 1 [Source:HGNC Symbol;Acc:HGNC:2324]	0.007271	1.061
ENSG00000099991	CABIN1	calcineurin binding protein 1 [Source:HGNC Symbol;Acc:HGNC:24187]	0.007277	0.7856
ENSG00000198918	RPL39	ribosomal protein L39 [Source:HGNC Symbol;Acc:HGNC:10350]	0.007317	-0.7886
ENSG00000183751	TBL3	transducin beta like 3 [Source:HGNC Symbol;Acc:HGNC:11587]	0.007356	0.9789
ENSG00000162627	SNX7	sorting nexin 7 [Source:HGNC Symbol;Acc:HGNC:14971]	0.007361	-0.6248
ENSG00000169021	UQCRFS1	ubiquinol-cytochrome c reductase, Rieske iron-sulfur polypeptide 1 [Source:HGNC Symbol;Acc:HGNC:12587]	0.007367	-0.7027
ENSG00000135919	SERPINE2	serpin family E member 2 [Source:HGNC Symbol;Acc:HGNC:8951]	0.007372	-1.348
ENSG00000134184	GSTM1	glutathione S-transferase mu 1 [Source:HGNC Symbol;Acc:HGNC:4632]	0.0074	-5.77
ENSG00000196139	AKR1C3	aldo-keto reductase family 1 member C3 [Source:HGNC Symbol;Acc:HGNC:386]	0.007425	-1.294
ENSG00000114125	RNF7	ring finger protein 7 [Source:HGNC Symbol;Acc:HGNC:10070]	0.007432	-0.5431
ENSG00000037749	MFAP3	microfibrillar associated protein 3 [Source:HGNC Symbol;Acc:HGNC:7034]	0.00744	1.04
ENSG00000114391	RPL24	ribosomal protein L24 [Source:HGNC Symbol;Acc:HGNC:10325]	0.007464	-0.7737
ENSG00000162433	AK4	adenylate kinase 4 [Source:HGNC Symbol;Acc:HGNC:363]	0.007521	-0.8207
ENSG00000165502	RPL36AL	ribosomal protein L36a like [Source:HGNC Symbol;Acc:HGNC:10346]	0.007605	-0.7754
ENSG00000232119	MCTS1	MCTS1, re-initiation and release factor [Source:HGNC Symbol;Acc:HGNC:23357]	0.007633	-0.6837
ENSG00000103148	NPRL3	NPR3 like, GATOR1 complex subunit [Source:HGNC Symbol;Acc:HGNC:14124]	0.00764	0.6732
ENSG00000109610	SOD3	superoxide dismutase 3 [Source:HGNC Symbol;Acc:HGNC:11181]	0.00766	1.207
ENSG00000149311	ATM	ATM serine/threonine kinase [Source:HGNC Symbol;Acc:HGNC:795]	0.007668	0.5376
ENSG00000126012	KDM5C	lysine demethylase 5C [Source:HGNC Symbol;Acc:HGNC:11114]	0.007682	0.6487
ENSG00000123610	TNFAIP6	TNF alpha induced protein 6 [Source:HGNC Symbol;Acc:HGNC:11898]	0.007701	2.016
ENSG00000006283	CACNA1G	calcium voltage-gated channel subunit alpha1 G [Source:HGNC Symbol;Acc:HGNC:1394]	0.007754	2.974
ENSG00000169085	C8orf46	chromosome 8 open reading frame 46 [Source:HGNC Symbol;Acc:HGNC:28498]	0.007781	-1.9
ENSG00000197386	HTT	huntingtin [Source:HGNC Symbol;Acc:HGNC:4851]	0.007874	0.752
ENSG00000109452	INPP4B	inositol polyphosphate-4-phosphatase type II B [Source:HGNC Symbol;Acc:HGNC:6075]	0.007897	-0.9621
ENSG00000151892	GFRA1	GDNF family receptor alpha 1 [Source:HGNC Symbol;Acc:HGNC:4243]	0.007924	-1.747
ENSG00000115109	EPB41L5	erythrocyte membrane protein band 4.1 like 5 [Source:HGNC Symbol;Acc:HGNC:19819]	0.007953	0.9035
ENSG00000257923	CUX1	cut like homeobox 1 [Source:HGNC Symbol;Acc:HGNC:2557]	0.007969	0.7458
ENSG00000186395	KRT10	keratin 10 [Source:HGNC Symbol;Acc:HGNC:6413]	0.007974	-0.708
ENSG00000131174	COX7B	cytochrome c oxidase subunit 7B [Source:HGNC Symbol;Acc:HGNC:2291]	0.007999	-0.6985
ENSG00000254999	BRK1	BRICK1, SCAR/WAVE actin nucleating complex subunit [Source:HGNC Symbol;Acc:HGNC:23057]	0.008011	-0.7364
ENSG00000145337	PYURF	PIGY upstream reading frame [Source:HGNC Symbol;Acc:HGNC:44317]	0.008015	-0.583
ENSG00000182095	TNRC18	trinucleotide repeat containing 18 [Source:HGNC Symbol;Acc:HGNC:11962]	0.008044	0.9488
ENSG00000134330	IAH1	isoamyl acetate-hydrolyzing esterase 1 homolog [Source:HGNC Symbol;Acc:HGNC:27696]	0.008052	-0.6739
ENSG00000197283	SYNGAP1	synaptic Ras GTPase activating protein 1 [Source:HGNC Symbol;Acc:HGNC:11497]	0.008087	0.7371
ENSG00000141556	TBCD	tubulin folding cofactor D [Source:HGNC Symbol;Acc:HGNC:11581]	0.008107	0.5496
ENSG00000173801	JUP	junction plakoglobin [Source:HGNC Symbol;Acc:HGNC:6207]	0.00812	-1.397
ENSG00000070081	NUCB2	nucleobindin 2 [Source:HGNC Symbol;Acc:HGNC:8044]	0.008122	-0.5126
ENSG00000117592	PRDX6	peroxiredoxin 6 [Source:HGNC Symbol;Acc:HGNC:16753]	0.008123	-0.5904
ENSG00000105063	PPP6R1	protein phosphatase 6 regulatory subunit 1 [Source:HGNC Symbol;Acc:HGNC:29195]	0.00815	0.7298
ENSG00000113389	NPR3	natriuretic peptide receptor 3 [Source:HGNC Symbol;Acc:HGNC:7945]	0.008166	0.7488
ENSG00000119725	ZNF410	zinc finger protein 410 [Source:HGNC Symbol;Acc:HGNC:20144]	0.008207	-0.5589
ENSG00000177144	NUDT4P1	nudix hydrolase 4 pseudogene 1 [Source:HGNC Symbol;Acc:HGNC:18012]	0.008301	1.461
ENSG00000130522	JUND	JunD proto-oncogene, AP-1 transcription factor subunit [Source:HGNC Symbol;Acc:HGNC:6206]	0.008306	-0.7262
ENSG00000122707	RECK	reversion inducing cysteine rich protein with kazal motifs [Source:HGNC Symbol;Acc:HGNC:11345]	0.008314	0.7195
ENSG00000090372	STRN4	striatin 4 [Source:HGNC Symbol;Acc:HGNC:15721]	0.008328	0.8727
ENSG00000070047	PHRF1	PHD and ring finger domains 1 [Source:HGNC Symbol;Acc:HGNC:24351]	0.008334	1.02
ENSG00000140400	MAN2C1	mannosidase alpha class 2C member 1 [Source:HGNC Symbol;Acc:HGNC:6827]	0.008338	0.6588
ENSG00000121310	ECHDC2	enoyl-CoA hydratase domain containing 2 [Source:HGNC Symbol;Acc:HGNC:23408]	0.00836	-0.7525
ENSG00000175324	LSM1	LSM1 homolog, mRNA degradation associated [Source:HGNC Symbol;Acc:HGNC:20472]	0.008397	-0.6745
ENSG00000125755	SYMPK	symplekin [Source:HGNC Symbol;Acc:HGNC:22935]	0.008416	0.6074
ENSG00000279423	AL445363.3		0.008437	-1.15
ENSG00000155970	MICU3	mitochondrial calcium uptake family member 3 [Source:HGNC Symbol;Acc:HGNC:27820]	0.008462	1.03
ENSG00000166394	CYB5R2	cytochrome b5 reductase 2 [Source:HGNC Symbol;Acc:HGNC:24376]	0.008483	-0.9991
ENSG00000151208	DLG5	discs large MAGUK scaffold protein 5 [Source:HGNC Symbol;Acc:HGNC:2904]	0.008543	0.6351
ENSG00000123094	RASSF8	Ras association domain family member 8 [Source:HGNC Symbol;Acc:HGNC:13232]	0.008561	0.6009
ENSG00000185633	NDUFA4L2	NDUFA4, mitochondrial complex associated like 2 [Source:HGNC Symbol;Acc:HGNC:29836]	0.008581	1.464
ENSG00000180900	SCRIB	scribbled planar cell polarity protein [Source:HGNC Symbol;Acc:HGNC:30377]	0.008619	1.308
ENSG00000109919	MTCH2	mitochondrial carrier 2 [Source:HGNC Symbol;Acc:HGNC:17587]	0.008655	-0.5365
ENSG00000129055	ANAPC13	anaphase promoting complex subunit 13 [Source:HGNC Symbol;Acc:HGNC:24540]	0.008688	-0.582
ENSG00000189043	NDUFA4	NDUFA4, mitochondrial complex associated [Source:HGNC Symbol;Acc:HGNC:7687]	0.008764	-0.6432
ENSG00000128159	TUBGCP6	tubulin gamma complex associated protein 6 [Source:HGNC Symbol;Acc:HGNC:18127]	0.008797	1.032
ENSG00000134516	DOCK2	dedicator of cytokinesis 2 [Source:HGNC Symbol;Acc:HGNC:2988]	0.008848	-1.043
ENSG00000162337	LRP5	LDL receptor related protein 5 [Source:HGNC Symbol;Acc:HGNC:6697]	0.008864	1.27
ENSG00000112276	BVES	blood vessel epicardial substance [Source:HGNC Symbol;Acc:HGNC:1152]	0.008893	1
ENSG00000178502	KLHL11	kelch like family member 11 [Source:HGNC Symbol;Acc:HGNC:19008]	0.00891	1.736
ENSG00000110047	EHD1	EH domain containing 1 [Source:HGNC Symbol;Acc:HGNC:3242]	0.008983	0.6624
ENSG00000127184	COX7C	cytochrome c oxidase subunit 7C [Source:HGNC Symbol;Acc:HGNC:2292]	0.009038	-0.624
ENSG00000104885	DOT1L	DOT1 like histone lysine methyltransferase [Source:HGNC Symbol;Acc:HGNC:24948]	0.009041	0.9543
ENSG00000197136	PCNX3	pecanex homolog 3 (Drosophila) [Source:HGNC Symbol;Acc:HGNC:18760]	0.009044	1.06
ENSG00000173239	LIPM	lipase family member M [Source:HGNC Symbol;Acc:HGNC:23455]	0.009103	1.209
ENSG00000167566	NCKAP5L	NCK associated protein 5 like [Source:HGNC Symbol;Acc:HGNC:29321]	0.00911	1.369
ENSG00000146067	FAM193B	family with sequence similarity 193 member B [Source:HGNC Symbol;Acc:HGNC:25524]	0.009125	0.6179
ENSG00000171223	JUNB	JunB proto-oncogene, AP-1 transcription factor subunit [Source:HGNC Symbol;Acc:HGNC:6205]	0.009164	1.228
ENSG00000198933	TBKBP1	TBK1 binding protein 1 [Source:HGNC Symbol;Acc:HGNC:30140]	0.009169	1.012
ENSG00000162076	FLYWCH2	FLYWCH family member 2 [Source:HGNC Symbol;Acc:HGNC:25178]	0.009192	0.9528
ENSG00000141198	TOM1L1	target of myb1 like 1 membrane trafficking protein [Source:HGNC Symbol;Acc:HGNC:11983]	0.009194	-0.9363
ENSG00000154518	ATP5G3	ATP synthase, H+ transporting, mitochondrial Fo complex subunit C3 (subunit 9) [Source:HGNC Symbol;Acc:HGNC:843]	0.009197	-0.6416
ENSG00000111832	RWDD1	RWD domain containing 1 [Source:HGNC Symbol;Acc:HGNC:20993]	0.009201	-0.6032
ENSG00000170561	IRX2	iroquois homeobox 2 [Source:HGNC Symbol;Acc:HGNC:14359]	0.009236	-0.9794
ENSG00000162384	C1orf123	chromosome 1 open reading frame 123 [Source:HGNC Symbol;Acc:HGNC:26059]	0.009242	-0.5052
ENSG00000178996	SNX18	sorting nexin 18 [Source:HGNC Symbol;Acc:HGNC:19245]	0.009244	0.5469
ENSG00000185324	CDK10	cyclin dependent kinase 10 [Source:HGNC Symbol;Acc:HGNC:1770]	0.009256	0.5995
ENSG00000172725	CORO1B	coronin 1B [Source:HGNC Symbol;Acc:HGNC:2253]	0.009311	1.084
ENSG00000104897	SF3A2	splicing factor 3a subunit 2 [Source:HGNC Symbol;Acc:HGNC:10766]	0.009316	0.8932
ENSG00000142655	PEX14	peroxisomal biogenesis factor 14 [Source:HGNC Symbol;Acc:HGNC:8856]	0.009347	0.8824
ENSG00000099203	TMED1	transmembrane p24 trafficking protein 1 [Source:HGNC Symbol;Acc:HGNC:17291]	0.00941	0.6603
ENSG00000164258	NDUFS4	NADH:ubiquinone oxidoreductase subunit S4 [Source:HGNC Symbol;Acc:HGNC:7711]	0.00943	-0.6145
ENSG00000186501	TMEM222	transmembrane protein 222 [Source:HGNC Symbol;Acc:HGNC:25363]	0.009433	0.5799
ENSG00000170296	GABARAP	GABA type A receptor-associated protein [Source:HGNC Symbol;Acc:HGNC:4067]	0.009508	-0.6047
ENSG00000101608	MYL12A	myosin light chain 12A [Source:HGNC Symbol;Acc:HGNC:16701]	0.00951	-0.8424
ENSG00000011566	MAP4K3	mitogen-activated protein kinase kinase kinase kinase 3 [Source:HGNC Symbol;Acc:HGNC:6865]	0.009519	0.6135
ENSG00000118680	MYL12B	myosin light chain 12B [Source:HGNC Symbol;Acc:HGNC:29827]	0.009543	-0.8223
ENSG00000133661	SFTPD	surfactant protein D [Source:HGNC Symbol;Acc:HGNC:10803]	0.009558	-0.9596
ENSG00000135778	NTPCR	nucleoside-triphosphatase, cancer-related [Source:HGNC Symbol;Acc:HGNC:28204]	0.009604	-0.6598
ENSG00000279415	AC099494.2		0.009612	-1.306
ENSG00000196961	AP2A1	adaptor related protein complex 2 alpha 1 subunit [Source:HGNC Symbol;Acc:HGNC:561]	0.009658	0.7489
ENSG00000140307	GTF2A2	general transcription factor IIA subunit 2 [Source:HGNC Symbol;Acc:HGNC:4647]	0.009682	-0.6496
ENSG00000184634	MED12	mediator complex subunit 12 [Source:HGNC Symbol;Acc:HGNC:11957]	0.009694	0.8234
ENSG00000011295	TTC19	tetratricopeptide repeat domain 19 [Source:HGNC Symbol;Acc:HGNC:26006]	0.009699	-0.5537
ENSG00000115844	DLX2	distal-less homeobox 2 [Source:HGNC Symbol;Acc:HGNC:2915]	0.0097	1.429
ENSG00000196663	TECPR2	tectonin beta-propeller repeat containing 2 [Source:HGNC Symbol;Acc:HGNC:19957]	0.00972	0.9636
ENSG00000180902	D2HGDH	D-2-hydroxyglutarate dehydrogenase [Source:HGNC Symbol;Acc:HGNC:28358]	0.009772	1.049
ENSG00000169857	AVEN	apoptosis and caspase activation inhibitor [Source:HGNC Symbol;Acc:HGNC:13509]	0.0098	-0.6063
ENSG00000188566	NDOR1	NADPH dependent diflavin oxidoreductase 1 [Source:HGNC Symbol;Acc:HGNC:29838]	0.009801	1.233
ENSG00000171246	NPTX1	neuronal pentraxin 1 [Source:HGNC Symbol;Acc:HGNC:7952]	0.00981	1.747
ENSG00000272333	KMT2B	lysine methyltransferase 2B [Source:HGNC Symbol;Acc:HGNC:15840]	0.009814	0.8089
ENSG00000134668	SPOCD1	SPOC domain containing 1 [Source:HGNC Symbol;Acc:HGNC:26338]	0.009875	0.8406
ENSG00000128581	IFT22	intraflagellar transport 22 [Source:HGNC Symbol;Acc:HGNC:21895]	0.009891	-0.5437
ENSG00000090487	SPG21	SPG21, maspardin [Source:HGNC Symbol;Acc:HGNC:20373]	0.009906	-0.5213
ENSG00000165899	OTOGL	otogelin like [Source:HGNC Symbol;Acc:HGNC:26901]	0.009911	1.8
ENSG00000119227	PIGZ	phosphatidylinositol glycan anchor biosynthesis class Z [Source:HGNC Symbol;Acc:HGNC:30596]	0.009929	-0.7496
ENSG00000146416	AIG1	androgen induced 1 [Source:HGNC Symbol;Acc:HGNC:21607]	0.009972	-0.6506
ENSG00000182255	KCNA4	potassium voltage-gated channel subfamily A member 4 [Source:HGNC Symbol;Acc:HGNC:6222]	0.009983	-1.631
ENSG00000134899	ERCC5	ERCC excision repair 5, endonuclease [Source:HGNC Symbol;Acc:HGNC:3437]	0.01008	-0.9186
ENSG00000177595	PIDD1	p53-induced death domain protein 1 [Source:HGNC Symbol;Acc:HGNC:16491]	0.01011	1.782
ENSG00000167615	LENG8	leukocyte receptor cluster member 8 [Source:HGNC Symbol;Acc:HGNC:15500]	0.01013	0.7889
ENSG00000006576	PHTF2	putative homeodomain transcription factor 2 [Source:HGNC Symbol;Acc:HGNC:13411]	0.01014	0.6584
ENSG00000119878	CRIPT	CXXC repeat containing interactor of PDZ3 domain [Source:HGNC Symbol;Acc:HGNC:14312]	0.01019	-0.5657
ENSG00000123066	MED13L	mediator complex subunit 13 like [Source:HGNC Symbol;Acc:HGNC:22962]	0.0102	0.6664
ENSG00000075399	VPS9D1	VPS9 domain containing 1 [Source:HGNC Symbol;Acc:HGNC:13526]	0.0102	0.774
ENSG00000160410	SHKBP1	SH3KBP1 binding protein 1 [Source:HGNC Symbol;Acc:HGNC:19214]	0.01026	0.6359
ENSG00000100239	PPP6R2	protein phosphatase 6 regulatory subunit 2 [Source:HGNC Symbol;Acc:HGNC:19253]	0.01027	0.5923
ENSG00000280355	AL132656.4		0.0103	1.73
ENSG00000197646	PDCD1LG2	programmed cell death 1 ligand 2 [Source:HGNC Symbol;Acc:HGNC:18731]	0.01037	-0.8401
ENSG00000131899	LLGL1	LLGL1, scribble cell polarity complex component [Source:HGNC Symbol;Acc:HGNC:6628]	0.01037	0.6852
ENSG00000196507	TCEAL3	transcription elongation factor A like 3 [Source:HGNC Symbol;Acc:HGNC:28247]	0.01038	-0.5265
ENSG00000175221	MED16	mediator complex subunit 16 [Source:HGNC Symbol;Acc:HGNC:17556]	0.01038	1.169
ENSG00000137265	IRF4	interferon regulatory factor 4 [Source:HGNC Symbol;Acc:HGNC:6119]	0.0104	1.798
ENSG00000162722	TRIM58	tripartite motif containing 58 [Source:HGNC Symbol;Acc:HGNC:24150]	0.01042	-2.854
ENSG00000164405	UQCRQ	ubiquinol-cytochrome c reductase complex III subunit VII [Source:HGNC Symbol;Acc:HGNC:29594]	0.01042	-0.5603
ENSG00000167978	SRRM2	serine/arginine repetitive matrix 2 [Source:HGNC Symbol;Acc:HGNC:16639]	0.01042	0.8827
ENSG00000145050	MANF	mesencephalic astrocyte derived neurotrophic factor [Source:HGNC Symbol;Acc:HGNC:15461]	0.01045	-0.7828
ENSG00000078808	SDF4	stromal cell derived factor 4 [Source:HGNC Symbol;Acc:HGNC:24188]	0.01046	0.6358
ENSG00000092820	EZR	ezrin [Source:HGNC Symbol;Acc:HGNC:12691]	0.01051	-0.8288
ENSG00000121316	PLBD1	phospholipase B domain containing 1 [Source:HGNC Symbol;Acc:HGNC:26215]	0.01052	-2.011
ENSG00000075618	FSCN1	fascin actin-bundling protein 1 [Source:HGNC Symbol;Acc:HGNC:11148]	0.01053	0.7179
ENSG00000023516	AKAP11	A-kinase anchoring protein 11 [Source:HGNC Symbol;Acc:HGNC:369]	0.01054	0.5442
ENSG00000143222	UFC1	ubiquitin-fold modifier conjugating enzyme 1 [Source:HGNC Symbol;Acc:HGNC:26941]	0.01056	-0.5298
ENSG00000138080	EMILIN1	elastin microfibril interfacer 1 [Source:HGNC Symbol;Acc:HGNC:19880]	0.01057	1.015
ENSG00000073849	ST6GAL1	ST6 beta-galactoside alpha-2,6-sialyltransferase 1 [Source:HGNC Symbol;Acc:HGNC:10860]	0.01062	-1.719
ENSG00000240972	MIF	macrophage migration inhibitory factor (glycosylation-inhibiting factor) [Source:HGNC Symbol;Acc:HGNC:7097]	0.01065	1.185
ENSG00000119185	ITGB1BP1	integrin subunit beta 1 binding protein 1 [Source:HGNC Symbol;Acc:HGNC:23927]	0.01069	-0.5539
ENSG00000182899	RPL35A	ribosomal protein L35a [Source:HGNC Symbol;Acc:HGNC:10345]	0.0107	-0.7197
ENSG00000183770	FOXL2	forkhead box L2 [Source:HGNC Symbol;Acc:HGNC:1092]	0.01071	-1.025
ENSG00000166295	ANAPC16	anaphase promoting complex subunit 16 [Source:HGNC Symbol;Acc:HGNC:26976]	0.01073	-0.5943
ENSG00000138688	KIAA1109	KIAA1109 [Source:HGNC Symbol;Acc:HGNC:26953]	0.01077	0.5066
ENSG00000179933	C14orf119	chromosome 14 open reading frame 119 [Source:HGNC Symbol;Acc:HGNC:20270]	0.0108	-0.5786
ENSG00000127125	PPCS	phosphopantothenoylcysteine synthetase [Source:HGNC Symbol;Acc:HGNC:25686]	0.01081	-0.6145
ENSG00000100023	PPIL2	peptidylprolyl isomerase like 2 [Source:HGNC Symbol;Acc:HGNC:9261]	0.01081	0.5292
ENSG00000095397	WHRN	whirlin [Source:HGNC Symbol;Acc:HGNC:16361]	0.01081	1.64
ENSG00000105669	COPE	coatomer protein complex subunit epsilon [Source:HGNC Symbol;Acc:HGNC:2234]	0.01083	0.7426
ENSG00000127054	INTS11	integrator complex subunit 11 [Source:HGNC Symbol;Acc:HGNC:26052]	0.01084	0.5784
ENSG00000161544	CYGB	cytoglobin [Source:HGNC Symbol;Acc:HGNC:16505]	0.01084	1.665
ENSG00000125551	PLGLB2	plasminogen-like B2 [Source:HGNC Symbol;Acc:HGNC:9073]	0.01092	-1.64
ENSG00000139433	GLTP	glycolipid transfer protein [Source:HGNC Symbol;Acc:HGNC:24867]	0.01097	-0.5522
ENSG00000173020	GRK2	G protein-coupled receptor kinase 2 [Source:HGNC Symbol;Acc:HGNC:289]	0.011	0.6794
ENSG00000149289	ZC3H12C	zinc finger CCCH-type containing 12C [Source:HGNC Symbol;Acc:HGNC:29362]	0.011	0.8727
ENSG00000163378	EOGT	EGF domain specific O-linked N-acetylglucosamine transferase [Source:HGNC Symbol;Acc:HGNC:28526]	0.01102	-0.8822
ENSG00000196700	ZNF512B	zinc finger protein 512B [Source:HGNC Symbol;Acc:HGNC:29212]	0.01102	0.9797
ENSG00000005206	SPPL2B	signal peptide peptidase like 2B [Source:HGNC Symbol;Acc:HGNC:30627]	0.01105	1.015
ENSG00000253953	PCDHGB4	protocadherin gamma subfamily B, 4 [Source:HGNC Symbol;Acc:HGNC:8711]	0.01106	1.143
ENSG00000179163	FUCA1	fucosidase, alpha-L- 1, tissue [Source:HGNC Symbol;Acc:HGNC:4006]	0.01108	-1.625
ENSG00000172301	COPRS	coordinator of PRMT5 and differentiation stimulator [Source:HGNC Symbol;Acc:HGNC:28848]	0.01111	-0.7119
ENSG00000183853	KIRREL	kin of IRRE like (Drosophila) [Source:HGNC Symbol;Acc:HGNC:15734]	0.01111	0.614
ENSG00000002822	MAD1L1	MAD1 mitotic arrest deficient like 1 [Source:HGNC Symbol;Acc:HGNC:6762]	0.01112	0.683
ENSG00000155093	PTPRN2	protein tyrosine phosphatase, receptor type N2 [Source:HGNC Symbol;Acc:HGNC:9677]	0.01113	-1.574
ENSG00000182013	PNMA8A	paraneoplastic Ma antigen family member 8A [Source:HGNC Symbol;Acc:HGNC:25578]	0.01116	-2.258
ENSG00000172000	ZNF556	zinc finger protein 556 [Source:HGNC Symbol;Acc:HGNC:25669]	0.01119	-1.988
ENSG00000142459	EVI5L	ecotropic viral integration site 5 like [Source:HGNC Symbol;Acc:HGNC:30464]	0.01119	0.8325
ENSG00000130202	NECTIN2	nectin cell adhesion molecule 2 [Source:HGNC Symbol;Acc:HGNC:9707]	0.01122	0.5697
ENSG00000135930	EIF4E2	eukaryotic translation initiation factor 4E family member 2 [Source:HGNC Symbol;Acc:HGNC:3293]	0.01127	-0.5195
ENSG00000102096	PIM2	Pim-2 proto-oncogene, serine/threonine kinase [Source:HGNC Symbol;Acc:HGNC:8987]	0.01133	-1.048
ENSG00000140526	ABHD2	abhydrolase domain containing 2 [Source:HGNC Symbol;Acc:HGNC:18717]	0.01136	0.7856
ENSG00000123131	PRDX4	peroxiredoxin 4 [Source:HGNC Symbol;Acc:HGNC:17169]	0.01137	-0.6811
ENSG00000178741	COX5A	cytochrome c oxidase subunit 5A [Source:HGNC Symbol;Acc:HGNC:2267]	0.01137	-0.6794
ENSG00000179115	FARSA	phenylalanyl-tRNA synthetase alpha subunit [Source:HGNC Symbol;Acc:HGNC:3592]	0.01137	0.562
ENSG00000196365	LONP1	lon peptidase 1, mitochondrial [Source:HGNC Symbol;Acc:HGNC:9479]	0.01137	1.239
ENSG00000079313	REXO1	RNA exonuclease 1 homolog [Source:HGNC Symbol;Acc:HGNC:24616]	0.01138	1.006
ENSG00000129968	ABHD17A	abhydrolase domain containing 17A [Source:HGNC Symbol;Acc:HGNC:28756]	0.01139	1.092
ENSG00000178605	GTPBP6	GTP binding protein 6 (putative) [Source:HGNC Symbol;Acc:HGNC:30189]	0.01141	0.8674
ENSG00000196262	PPIA	peptidylprolyl isomerase A [Source:HGNC Symbol;Acc:HGNC:9253]	0.01144	-0.9283
ENSG00000136840	ST6GALNAC4	ST6 N-acetylgalactosaminide alpha-2,6-sialyltransferase 4 [Source:HGNC Symbol;Acc:HGNC:17846]	0.01148	0.7165
ENSG00000117143	UAP1	UDP-N-acetylglucosamine pyrophosphorylase 1 [Source:HGNC Symbol;Acc:HGNC:12457]	0.01149	-0.5765
ENSG00000102531	FNDC3A	fibronectin type III domain containing 3A [Source:HGNC Symbol;Acc:HGNC:20296]	0.01149	0.513
ENSG00000133138	TBC1D8B	TBC1 domain family member 8B [Source:HGNC Symbol;Acc:HGNC:24715]	0.01153	0.6122
ENSG00000155368	DBI	diazepam binding inhibitor, acyl-CoA binding protein [Source:HGNC Symbol;Acc:HGNC:2690]	0.01156	-0.9252
ENSG00000143149	ALDH9A1	aldehyde dehydrogenase 9 family member A1 [Source:HGNC Symbol;Acc:HGNC:412]	0.0116	-0.5329
ENSG00000163923	RPL39L	ribosomal protein L39 like [Source:HGNC Symbol;Acc:HGNC:17094]	0.01162	-0.9001
ENSG00000132382	MYBBP1A	MYB binding protein 1a [Source:HGNC Symbol;Acc:HGNC:7546]	0.01165	0.8411
ENSG00000159110	IFNAR2	interferon alpha and beta receptor subunit 2 [Source:HGNC Symbol;Acc:HGNC:5433]	0.01175	-0.6833
ENSG00000164418	GRIK2	glutamate ionotropic receptor kainate type subunit 2 [Source:HGNC Symbol;Acc:HGNC:4580]	0.01176	-1.779
ENSG00000088247	KHSRP	KH-type splicing regulatory protein [Source:HGNC Symbol;Acc:HGNC:6316]	0.01178	0.6076
ENSG00000105726	ATP13A1	ATPase 13A1 [Source:HGNC Symbol;Acc:HGNC:24215]	0.01179	0.8213
ENSG00000136830	FAM129B	family with sequence similarity 129 member B [Source:HGNC Symbol;Acc:HGNC:25282]	0.01187	0.6402
ENSG00000120068	HOXB8	homeobox B8 [Source:HGNC Symbol;Acc:HGNC:5119]	0.01191	-3.094
ENSG00000142186	SCYL1	SCY1 like pseudokinase 1 [Source:HGNC Symbol;Acc:HGNC:14372]	0.01191	0.69
ENSG00000187957	DNER	delta/notch like EGF repeat containing [Source:HGNC Symbol;Acc:HGNC:24456]	0.01196	2.63
ENSG00000007341	ST7L	suppression of tumorigenicity 7 like [Source:HGNC Symbol;Acc:HGNC:18441]	0.01197	-0.8051
ENSG00000111639	MRPL51	mitochondrial ribosomal protein L51 [Source:HGNC Symbol;Acc:HGNC:14044]	0.01197	-0.7877
ENSG00000107404	DVL1	dishevelled segment polarity protein 1 [Source:HGNC Symbol;Acc:HGNC:3084]	0.01202	0.9712
ENSG00000050165	DKK3	dickkopf WNT signaling pathway inhibitor 3 [Source:HGNC Symbol;Acc:HGNC:2893]	0.01206	-0.7584
ENSG00000108590	MED31	mediator complex subunit 31 [Source:HGNC Symbol;Acc:HGNC:24260]	0.01213	-0.7569
ENSG00000162981	FAM84A	family with sequence similarity 84 member A [Source:HGNC Symbol;Acc:HGNC:20743]	0.01214	-1.828
ENSG00000181690	PLAG1	PLAG1 zinc finger [Source:HGNC Symbol;Acc:HGNC:9045]	0.01214	0.8375
ENSG00000106009	BRAT1	BRCA1 associated ATM activator 1 [Source:HGNC Symbol;Acc:HGNC:21701]	0.01218	0.9027
ENSG00000181019	NQO1	NAD(P)H quinone dehydrogenase 1 [Source:HGNC Symbol;Acc:HGNC:2874]	0.01219	-0.7181
ENSG00000114554	PLXNA1	plexin A1 [Source:HGNC Symbol;Acc:HGNC:9099]	0.01222	1.161
ENSG00000105397	TYK2	tyrosine kinase 2 [Source:HGNC Symbol;Acc:HGNC:12440]	0.01227	0.5946
ENSG00000242485	MRPL20	mitochondrial ribosomal protein L20 [Source:HGNC Symbol;Acc:HGNC:14478]	0.0123	-0.6844
ENSG00000133142	TCEAL4	transcription elongation factor A like 4 [Source:HGNC Symbol;Acc:HGNC:26121]	0.01232	-0.5194
ENSG00000133275	CSNK1G2	casein kinase 1 gamma 2 [Source:HGNC Symbol;Acc:HGNC:2455]	0.01232	0.9433
ENSG00000126267	COX6B1	cytochrome c oxidase subunit 6B1 [Source:HGNC Symbol;Acc:HGNC:2280]	0.01236	-0.6287
ENSG00000241468	ATP5J2	ATP synthase, H+ transporting, mitochondrial Fo complex subunit F2 [Source:HGNC Symbol;Acc:HGNC:848]	0.01237	-0.7576
ENSG00000143553	SNAPIN	SNAP associated protein [Source:HGNC Symbol;Acc:HGNC:17145]	0.01238	-0.615
ENSG00000099822	HCN2	hyperpolarization activated cyclic nucleotide gated potassium channel 2 [Source:HGNC Symbol;Acc:HGNC:4846]	0.01238	1.511
ENSG00000104960	PTOV1	prostate tumor overexpressed 1 [Source:HGNC Symbol;Acc:HGNC:9632]	0.0125	0.5062
ENSG00000005243	COPZ2	coatomer protein complex subunit zeta 2 [Source:HGNC Symbol;Acc:HGNC:19356]	0.01253	-0.6512
ENSG00000126461	SCAF1	SR-related CTD associated factor 1 [Source:HGNC Symbol;Acc:HGNC:30403]	0.01253	0.9132
ENSG00000167965	MLST8	MTOR associated protein, LST8 homolog [Source:HGNC Symbol;Acc:HGNC:24825]	0.01254	0.9527
ENSG00000164610	RP9	retinitis pigmentosa 9 (autosomal dominant) [Source:HGNC Symbol;Acc:HGNC:10288]	0.0126	-0.6663
ENSG00000115274	INO80B	INO80 complex subunit B [Source:HGNC Symbol;Acc:HGNC:13324]	0.01263	-0.8236
ENSG00000099377	HSD3B7	hydroxy-delta-5-steroid dehydrogenase, 3 beta- and steroid delta-isomerase 7 [Source:HGNC Symbol;Acc:HGNC:18324]	0.01265	-0.6702
ENSG00000150628	SPATA4	spermatogenesis associated 4 [Source:HGNC Symbol;Acc:HGNC:17333]	0.01269	0.7668
ENSG00000188243	COMMD6	COMM domain containing 6 [Source:HGNC Symbol;Acc:HGNC:24015]	0.01271	-0.6506
ENSG00000054116	TRAPPC3	trafficking protein particle complex 3 [Source:HGNC Symbol;Acc:HGNC:19942]	0.01273	-0.6078
ENSG00000164919	COX6C	cytochrome c oxidase subunit 6C [Source:HGNC Symbol;Acc:HGNC:2285]	0.01274	-0.7965
ENSG00000165097	KDM1B	lysine demethylase 1B [Source:HGNC Symbol;Acc:HGNC:21577]	0.01274	0.5684
ENSG00000189060	H1F0	H1 histone family member 0 [Source:HGNC Symbol;Acc:HGNC:4714]	0.0128	-0.7133
ENSG00000091039	OSBPL8	oxysterol binding protein like 8 [Source:HGNC Symbol;Acc:HGNC:16396]	0.01293	0.7913
ENSG00000169727	GPS1	G protein pathway suppressor 1 [Source:HGNC Symbol;Acc:HGNC:4549]	0.01296	0.6335
ENSG00000166963	MAP1A	microtubule associated protein 1A [Source:HGNC Symbol;Acc:HGNC:6835]	0.01296	0.9077
ENSG00000068001	HYAL2	hyaluronoglucosaminidase 2 [Source:HGNC Symbol;Acc:HGNC:5321]	0.013	0.6534
ENSG00000133983	COX16	COX16, cytochrome c oxidase assembly homolog [Source:HGNC Symbol;Acc:HGNC:20213]	0.01303	-0.7017
ENSG00000093167	LRRFIP2	LRR binding FLII interacting protein 2 [Source:HGNC Symbol;Acc:HGNC:6703]	0.01304	-0.6224
ENSG00000104880	ARHGEF18	Rho/Rac guanine nucleotide exchange factor 18 [Source:HGNC Symbol;Acc:HGNC:17090]	0.01311	0.8061
ENSG00000163520	FBLN2	fibulin 2 [Source:HGNC Symbol;Acc:HGNC:3601]	0.01312	1.858
ENSG00000114902	SPCS1	signal peptidase complex subunit 1 [Source:HGNC Symbol;Acc:HGNC:23401]	0.01313	-0.5381
ENSG00000104907	TRMT1	tRNA methyltransferase 1 [Source:HGNC Symbol;Acc:HGNC:25980]	0.0132	0.615
ENSG00000102908	NFAT5	nuclear factor of activated T-cells 5 [Source:HGNC Symbol;Acc:HGNC:7774]	0.01324	0.9813
ENSG00000011405	PIK3C2A	phosphatidylinositol-4-phosphate 3-kinase catalytic subunit type 2 alpha [Source:HGNC Symbol;Acc:HGNC:8971]	0.01326	0.624
ENSG00000137145	DENND4C	DENN domain containing 4C [Source:HGNC Symbol;Acc:HGNC:26079]	0.01329	0.8015
ENSG00000187398	LUZP2	leucine zipper protein 2 [Source:HGNC Symbol;Acc:HGNC:23206]	0.0133	-3.792
ENSG00000156467	UQCRB	ubiquinol-cytochrome c reductase binding protein [Source:HGNC Symbol;Acc:HGNC:12582]	0.01333	-0.6988
ENSG00000087303	NID2	nidogen 2 [Source:HGNC Symbol;Acc:HGNC:13389]	0.01334	1.356
ENSG00000161036	LRWD1	leucine rich repeats and WD repeat domain containing 1 [Source:HGNC Symbol;Acc:HGNC:21769]	0.01336	0.9191
ENSG00000124208	TMEM189-UBE2V1	TMEM189-UBE2V1 readthrough [Source:HGNC Symbol;Acc:HGNC:33521]	0.01339	1.35
ENSG00000047578	KIAA0556	KIAA0556 [Source:HGNC Symbol;Acc:HGNC:29068]	0.0134	0.7101
ENSG00000177868	SVBP	small vasohibin binding protein [Source:HGNC Symbol;Acc:HGNC:29204]	0.01342	-0.5629
ENSG00000138593	SECISBP2L	SECIS binding protein 2 like [Source:HGNC Symbol;Acc:HGNC:28997]	0.01346	0.5398
ENSG00000178449	COX14	COX14, cytochrome c oxidase assembly factor [Source:HGNC Symbol;Acc:HGNC:28216]	0.01347	-0.66
ENSG00000132432	SEC61G	Sec61 translocon gamma subunit [Source:HGNC Symbol;Acc:HGNC:18277]	0.01352	-0.7701
ENSG00000116288	PARK7	Parkinsonism associated deglycase [Source:HGNC Symbol;Acc:HGNC:16369]	0.01353	-0.7473
ENSG00000180817	PPA1	pyrophosphatase (inorganic) 1 [Source:HGNC Symbol;Acc:HGNC:9226]	0.01353	-0.6271
ENSG00000240344	PPIL3	peptidylprolyl isomerase like 3 [Source:HGNC Symbol;Acc:HGNC:9262]	0.01355	-0.7661
ENSG00000163735	CXCL5	C-X-C motif chemokine ligand 5 [Source:HGNC Symbol;Acc:HGNC:10642]	0.01356	2.844
ENSG00000140961	OSGIN1	oxidative stress induced growth inhibitor 1 [Source:HGNC Symbol;Acc:HGNC:30093]	0.01362	1.002
ENSG00000150782	IL18	interleukin 18 [Source:HGNC Symbol;Acc:HGNC:5986]	0.01365	-1.074
ENSG00000130751	NPAS1	neuronal PAS domain protein 1 [Source:HGNC Symbol;Acc:HGNC:7894]	0.01365	2.907
ENSG00000135469	COQ10A	coenzyme Q10A [Source:HGNC Symbol;Acc:HGNC:26515]	0.01366	-0.6518
ENSG00000163359	COL6A3	collagen type VI alpha 3 chain [Source:HGNC Symbol;Acc:HGNC:2213]	0.01371	1.256
ENSG00000071655	MBD3	methyl-CpG binding domain protein 3 [Source:HGNC Symbol;Acc:HGNC:6918]	0.01372	1.129
ENSG00000100625	SIX4	SIX homeobox 4 [Source:HGNC Symbol;Acc:HGNC:10890]	0.01375	0.9844
ENSG00000147036	LANCL3	LanC like 3 [Source:HGNC Symbol;Acc:HGNC:24767]	0.01377	-1.048
ENSG00000075914	EXOSC7	exosome component 7 [Source:HGNC Symbol;Acc:HGNC:28112]	0.01377	-0.5529
ENSG00000079432	CIC	capicua transcriptional repressor [Source:HGNC Symbol;Acc:HGNC:14214]	0.01379	1.045
ENSG00000106290	TAF6	TATA-box binding protein associated factor 6 [Source:HGNC Symbol;Acc:HGNC:11540]	0.0138	0.5381
ENSG00000151729	SLC25A4	solute carrier family 25 member 4 [Source:HGNC Symbol;Acc:HGNC:10990]	0.01381	-0.7177
ENSG00000279528	AC115618.3		0.01383	-1.032
ENSG00000197150	ABCB8	ATP binding cassette subfamily B member 8 [Source:HGNC Symbol;Acc:HGNC:49]	0.01388	0.8511
ENSG00000156639	ZFAND3	zinc finger AN1-type containing 3 [Source:HGNC Symbol;Acc:HGNC:18019]	0.01389	0.5588
ENSG00000149930	TAOK2	TAO kinase 2 [Source:HGNC Symbol;Acc:HGNC:16835]	0.01389	0.7006
ENSG00000095485	CWF19L1	CWF19 like 1, cell cycle control (S. pombe) [Source:HGNC Symbol;Acc:HGNC:25613]	0.01391	-0.6467
ENSG00000147383	NSDHL	NAD(P) dependent steroid dehydrogenase-like [Source:HGNC Symbol;Acc:HGNC:13398]	0.01397	-0.6082
ENSG00000139428	MMAB	methylmalonic aciduria (cobalamin deficiency) cblB type [Source:HGNC Symbol;Acc:HGNC:19331]	0.01402	-0.8135
ENSG00000127922	SEM1	SEM1, 26S proteasome complex subunit [Source:HGNC Symbol;Acc:HGNC:10845]	0.01402	-0.8087
ENSG00000159079	C21orf59	chromosome 21 open reading frame 59 [Source:HGNC Symbol;Acc:HGNC:1301]	0.01402	-0.6724
ENSG00000100726	TELO2	telomere maintenance 2 [Source:HGNC Symbol;Acc:HGNC:29099]	0.01406	1.14
ENSG00000073756	PTGS2	prostaglandin-endoperoxide synthase 2 [Source:HGNC Symbol;Acc:HGNC:9605]	0.01408	3.496
ENSG00000124225	PMEPA1	prostate transmembrane protein, androgen induced 1 [Source:HGNC Symbol;Acc:HGNC:14107]	0.01413	-1.214
ENSG00000099624	ATP5D	ATP synthase, H+ transporting, mitochondrial F1 complex, delta subunit [Source:HGNC Symbol;Acc:HGNC:837]	0.01413	0.8741
ENSG00000101282	RSPO4	R-spondin 4 [Source:HGNC Symbol;Acc:HGNC:16175]	0.01418	2.576
ENSG00000189067	LITAF	lipopolysaccharide induced TNF factor [Source:HGNC Symbol;Acc:HGNC:16841]	0.01421	-0.8555
ENSG00000171492	LRRC8D	leucine rich repeat containing 8 family member D [Source:HGNC Symbol;Acc:HGNC:16992]	0.01422	-0.7777
ENSG00000107821	KAZALD1	Kazal type serine peptidase inhibitor domain 1 [Source:HGNC Symbol;Acc:HGNC:25460]	0.01422	1.47
ENSG00000182117	NOP10	NOP10 ribonucleoprotein [Source:HGNC Symbol;Acc:HGNC:14378]	0.01429	-0.6169
ENSG00000141503	MINK1	misshapen like kinase 1 [Source:HGNC Symbol;Acc:HGNC:17565]	0.01437	0.5683
ENSG00000215041	NEURL4	neuralized E3 ubiquitin protein ligase 4 [Source:HGNC Symbol;Acc:HGNC:34410]	0.01446	0.6094
ENSG00000168014	C2CD3	C2 calcium dependent domain containing 3 [Source:HGNC Symbol;Acc:HGNC:24564]	0.01447	0.612
ENSG00000196950	SLC39A10	solute carrier family 39 member 10 [Source:HGNC Symbol;Acc:HGNC:20861]	0.01454	0.5466
ENSG00000150977	RILPL2	Rab interacting lysosomal protein like 2 [Source:HGNC Symbol;Acc:HGNC:28787]	0.01461	-0.6841
ENSG00000155115	GTF3C6	general transcription factor IIIC subunit 6 [Source:HGNC Symbol;Acc:HGNC:20872]	0.01464	-0.5364
ENSG00000130479	MAP1S	microtubule associated protein 1S [Source:HGNC Symbol;Acc:HGNC:15715]	0.01471	1.437
ENSG00000099917	MED15	mediator complex subunit 15 [Source:HGNC Symbol;Acc:HGNC:14248]	0.01481	0.6472
ENSG00000106028	SSBP1	single stranded DNA binding protein 1 [Source:HGNC Symbol;Acc:HGNC:11317]	0.01482	-0.662
ENSG00000180891	CUEDC1	CUE domain containing 1 [Source:HGNC Symbol;Acc:HGNC:31350]	0.01484	0.6189
ENSG00000101596	SMCHD1	structural maintenance of chromosomes flexible hinge domain containing 1 [Source:HGNC Symbol;Acc:HGNC:29090]	0.01488	0.5817
ENSG00000228300	C19orf24	chromosome 19 open reading frame 24 [Source:HGNC Symbol;Acc:HGNC:26073]	0.01491	1.114
ENSG00000125356	NDUFA1	NADH:ubiquinone oxidoreductase subunit A1 [Source:HGNC Symbol;Acc:HGNC:7683]	0.01497	-0.8915
ENSG00000136114	THSD1	thrombospondin type 1 domain containing 1 [Source:HGNC Symbol;Acc:HGNC:17754]	0.015	-1.083
ENSG00000106034	CPED1	cadherin like and PC-esterase domain containing 1 [Source:HGNC Symbol;Acc:HGNC:26159]	0.01506	1.026
ENSG00000163882	POLR2H	RNA polymerase II subunit H [Source:HGNC Symbol;Acc:HGNC:9195]	0.01509	-0.5314
ENSG00000188153	COL4A5	collagen type IV alpha 5 chain [Source:HGNC Symbol;Acc:HGNC:2207]	0.01516	1.878
ENSG00000049239	H6PD	hexose-6-phosphate dehydrogenase/glucose 1-dehydrogenase [Source:HGNC Symbol;Acc:HGNC:4795]	0.01518	0.649
ENSG00000159792	PSKH1	protein serine kinase H1 [Source:HGNC Symbol;Acc:HGNC:9529]	0.01522	0.7076
ENSG00000052802	MSMO1	methylsterol monooxygenase 1 [Source:HGNC Symbol;Acc:HGNC:10545]	0.01524	-0.607
ENSG00000118939	UCHL3	ubiquitin C-terminal hydrolase L3 [Source:HGNC Symbol;Acc:HGNC:12515]	0.01532	-0.5162
ENSG00000125743	SNRPD2	small nuclear ribonucleoprotein D2 polypeptide [Source:HGNC Symbol;Acc:HGNC:11159]	0.01536	-0.6107
ENSG00000181222	POLR2A	RNA polymerase II subunit A [Source:HGNC Symbol;Acc:HGNC:9187]	0.01537	0.617
ENSG00000131773	KHDRBS3	KH RNA binding domain containing, signal transduction associated 3 [Source:HGNC Symbol;Acc:HGNC:18117]	0.01538	-1.145
ENSG00000075415	SLC25A3	solute carrier family 25 member 3 [Source:HGNC Symbol;Acc:HGNC:10989]	0.01542	-0.6534
ENSG00000126254	RBM42	RNA binding motif protein 42 [Source:HGNC Symbol;Acc:HGNC:28117]	0.01544	0.5192
ENSG00000151348	EXT2	exostosin glycosyltransferase 2 [Source:HGNC Symbol;Acc:HGNC:3513]	0.01545	-0.6334
ENSG00000197747	S100A10	S100 calcium binding protein A10 [Source:HGNC Symbol;Acc:HGNC:10487]	0.01551	-1.06
ENSG00000137124	ALDH1B1	aldehyde dehydrogenase 1 family member B1 [Source:HGNC Symbol;Acc:HGNC:407]	0.01553	-1.102
ENSG00000112695	COX7A2	cytochrome c oxidase subunit 7A2 [Source:HGNC Symbol;Acc:HGNC:2288]	0.01555	-0.6474
ENSG00000008838	MED24	mediator complex subunit 24 [Source:HGNC Symbol;Acc:HGNC:22963]	0.01555	0.5127
ENSG00000078177	N4BP2	NEDD4 binding protein 2 [Source:HGNC Symbol;Acc:HGNC:29851]	0.0156	0.9055
ENSG00000198431	TXNRD1	thioredoxin reductase 1 [Source:HGNC Symbol;Acc:HGNC:12437]	0.01561	0.6243
ENSG00000123384	LRP1	LDL receptor related protein 1 [Source:HGNC Symbol;Acc:HGNC:6692]	0.01564	1.526
ENSG00000169710	FASN	fatty acid synthase [Source:HGNC Symbol;Acc:HGNC:3594]	0.01566	1.485
ENSG00000137601	NEK1	NIMA related kinase 1 [Source:HGNC Symbol;Acc:HGNC:7744]	0.01577	0.5745
ENSG00000143382	ADAMTSL4	ADAMTS like 4 [Source:HGNC Symbol;Acc:HGNC:19706]	0.01577	1.55
ENSG00000115297	TLX2	T-cell leukemia homeobox 2 [Source:HGNC Symbol;Acc:HGNC:5057]	0.01584	0.8591
ENSG00000085982	USP40	ubiquitin specific peptidase 40 [Source:HGNC Symbol;Acc:HGNC:20069]	0.01586	0.5442
ENSG00000148444	COMMD3	COMM domain containing 3 [Source:HGNC Symbol;Acc:HGNC:23332]	0.01593	-0.6319
ENSG00000170571	EMB	embigin [Source:HGNC Symbol;Acc:HGNC:30465]	0.01595	-2.822
ENSG00000070614	NDST1	N-deacetylase and N-sulfotransferase 1 [Source:HGNC Symbol;Acc:HGNC:7680]	0.01595	0.5834
ENSG00000086289	EPDR1	ependymin related 1 [Source:HGNC Symbol;Acc:HGNC:17572]	0.01601	-1.877
ENSG00000176386	CDC26	cell division cycle 26 [Source:HGNC Symbol;Acc:HGNC:17839]	0.01602	-0.72
ENSG00000125870	SNRPB2	small nuclear ribonucleoprotein polypeptide B2 [Source:HGNC Symbol;Acc:HGNC:11155]	0.01604	-0.5874
ENSG00000084636	COL16A1	collagen type XVI alpha 1 chain [Source:HGNC Symbol;Acc:HGNC:2193]	0.01607	1.396
ENSG00000123349	PFDN5	prefoldin subunit 5 [Source:HGNC Symbol;Acc:HGNC:8869]	0.01608	-0.6939
ENSG00000164930	FZD6	frizzled class receptor 6 [Source:HGNC Symbol;Acc:HGNC:4044]	0.01609	0.5621
ENSG00000168936	TMEM129	transmembrane protein 129 [Source:HGNC Symbol;Acc:HGNC:25137]	0.01609	0.7737
ENSG00000214435	AS3MT	arsenite methyltransferase [Source:HGNC Symbol;Acc:HGNC:17452]	0.0161	-0.8847
ENSG00000120533	ENY2	ENY2, transcription and export complex 2 subunit [Source:HGNC Symbol;Acc:HGNC:24449]	0.01612	-0.6372
ENSG00000044090	CUL7	cullin 7 [Source:HGNC Symbol;Acc:HGNC:21024]	0.01615	0.648
ENSG00000091409	ITGA6	integrin subunit alpha 6 [Source:HGNC Symbol;Acc:HGNC:6142]	0.01621	-0.878
ENSG00000090266	NDUFB2	NADH:ubiquinone oxidoreductase subunit B2 [Source:HGNC Symbol;Acc:HGNC:7697]	0.01622	-0.5764
ENSG00000105854	PON2	paraoxonase 2 [Source:HGNC Symbol;Acc:HGNC:9205]	0.01623	-0.5971
ENSG00000278893	AC010533.1		0.01629	1.091
ENSG00000128487	SPECC1	sperm antigen with calponin homology and coiled-coil domains 1 [Source:HGNC Symbol;Acc:HGNC:30615]	0.01631	-0.9884
ENSG00000121753	ADGRB2	adhesion G protein-coupled receptor B2 [Source:HGNC Symbol;Acc:HGNC:944]	0.01632	1.143
ENSG00000165637	VDAC2	voltage dependent anion channel 2 [Source:HGNC Symbol;Acc:HGNC:12672]	0.01634	-0.5288
ENSG00000188010	MORN2	MORN repeat containing 2 [Source:HGNC Symbol;Acc:HGNC:30166]	0.01639	-0.5324
ENSG00000097007	ABL1	ABL proto-oncogene 1, non-receptor tyrosine kinase [Source:HGNC Symbol;Acc:HGNC:76]	0.01639	0.7021
ENSG00000241106	HLA-DOB	major histocompatibility complex, class II, DO beta [Source:HGNC Symbol;Acc:HGNC:4937]	0.0164	-1.301
ENSG00000160972	PPP1R16A	protein phosphatase 1 regulatory subunit 16A [Source:HGNC Symbol;Acc:HGNC:14941]	0.01642	1.245
ENSG00000177191	B3GNT8	UDP-GlcNAc:betaGal beta-1,3-N-acetylglucosaminyltransferase 8 [Source:HGNC Symbol;Acc:HGNC:24139]	0.01642	1.327
ENSG00000167522	ANKRD11	ankyrin repeat domain 11 [Source:HGNC Symbol;Acc:HGNC:21316]	0.01653	1.08
ENSG00000243678	NME2	NME/NM23 nucleoside diphosphate kinase 2 [Source:HGNC Symbol;Acc:HGNC:7850]	0.01656	-0.592
ENSG00000146197	SCUBE3	signal peptide, CUB domain and EGF like domain containing 3 [Source:HGNC Symbol;Acc:HGNC:13655]	0.01661	3.032
ENSG00000011028	MRC2	mannose receptor C type 2 [Source:HGNC Symbol;Acc:HGNC:16875]	0.01662	0.8867
ENSG00000162551	ALPL	alkaline phosphatase, liver/bone/kidney [Source:HGNC Symbol;Acc:HGNC:438]	0.01664	2.59
ENSG00000181418	DDN	dendrin [Source:HGNC Symbol;Acc:HGNC:24458]	0.01665	-0.8178
ENSG00000107331	ABCA2	ATP binding cassette subfamily A member 2 [Source:HGNC Symbol;Acc:HGNC:32]	0.01666	1.026
ENSG00000004779	NDUFAB1	NADH:ubiquinone oxidoreductase subunit AB1 [Source:HGNC Symbol;Acc:HGNC:7694]	0.01676	-0.6533
ENSG00000152580	IGSF10	immunoglobulin superfamily member 10 [Source:HGNC Symbol;Acc:HGNC:26384]	0.01682	2.614
ENSG00000283154	IQCJ-SCHIP1	IQCJ-SCHIP1 readthrough [Source:HGNC Symbol;Acc:HGNC:38842]	0.01687	-0.5447
ENSG00000158545	ZC3H18	zinc finger CCCH-type containing 18 [Source:HGNC Symbol;Acc:HGNC:25091]	0.01688	0.5228
ENSG00000091129	NRCAM	neuronal cell adhesion molecule [Source:HGNC Symbol;Acc:HGNC:7994]	0.01688	1.015
ENSG00000173581	CCDC106	coiled-coil domain containing 106 [Source:HGNC Symbol;Acc:HGNC:30181]	0.0169	0.8809
ENSG00000167395	ZNF646	zinc finger protein 646 [Source:HGNC Symbol;Acc:HGNC:29004]	0.01695	0.7406
ENSG00000257315	ZBED6	zinc finger BED-type containing 6 [Source:HGNC Symbol;Acc:HGNC:33273]	0.01695	1.732
ENSG00000197265	GTF2E2	general transcription factor IIE subunit 2 [Source:HGNC Symbol;Acc:HGNC:4651]	0.01697	-0.5886
ENSG00000131238	PPT1	palmitoyl-protein thioesterase 1 [Source:HGNC Symbol;Acc:HGNC:9325]	0.01699	-0.7337
ENSG00000122971	ACADS	acyl-CoA dehydrogenase, C-2 to C-3 short chain [Source:HGNC Symbol;Acc:HGNC:90]	0.01714	1.045
ENSG00000150990	DHX37	DEAH-box helicase 37 [Source:HGNC Symbol;Acc:HGNC:17210]	0.01719	0.792
ENSG00000085644	ZNF213	zinc finger protein 213 [Source:HGNC Symbol;Acc:HGNC:13005]	0.01719	0.9104
ENSG00000131016	AKAP12	A-kinase anchoring protein 12 [Source:HGNC Symbol;Acc:HGNC:370]	0.01719	1.22
ENSG00000156475	PPP2R2B	protein phosphatase 2 regulatory subunit Bbeta [Source:HGNC Symbol;Acc:HGNC:9305]	0.0172	-2.144
ENSG00000178188	SH2B1	SH2B adaptor protein 1 [Source:HGNC Symbol;Acc:HGNC:30417]	0.01722	0.596
ENSG00000240303	ACAD11	acyl-CoA dehydrogenase family member 11 [Source:HGNC Symbol;Acc:HGNC:30211]	0.01723	0.6972
ENSG00000135218	CD36	CD36 molecule [Source:HGNC Symbol;Acc:HGNC:1663]	0.01727	1.645
ENSG00000114054	PCCB	propionyl-CoA carboxylase beta subunit [Source:HGNC Symbol;Acc:HGNC:8654]	0.01728	-0.5295
ENSG00000158987	RAPGEF6	Rap guanine nucleotide exchange factor 6 [Source:HGNC Symbol;Acc:HGNC:20655]	0.0173	0.6321
ENSG00000221869	CEBPD	CCAAT/enhancer binding protein delta [Source:HGNC Symbol;Acc:HGNC:1835]	0.01733	-0.672
ENSG00000107862	GBF1	golgi brefeldin A resistant guanine nucleotide exchange factor 1 [Source:HGNC Symbol;Acc:HGNC:4181]	0.01734	0.5094
ENSG00000141552	ANAPC11	anaphase promoting complex subunit 11 [Source:HGNC Symbol;Acc:HGNC:14452]	0.01736	0.5914
ENSG00000117601	SERPINC1	serpin family C member 1 [Source:HGNC Symbol;Acc:HGNC:775]	0.01738	-0.6661
ENSG00000266524	GDF10	growth differentiation factor 10 [Source:HGNC Symbol;Acc:HGNC:4215]	0.01752	1.884
ENSG00000165233	CARD19	caspase recruitment domain family member 19 [Source:HGNC Symbol;Acc:HGNC:28148]	0.01753	1.002
ENSG00000112139	MDGA1	MAM domain containing glycosylphosphatidylinositol anchor 1 [Source:HGNC Symbol;Acc:HGNC:19267]	0.01753	1.256
ENSG00000162407	PLPP3	phospholipid phosphatase 3 [Source:HGNC Symbol;Acc:HGNC:9229]	0.01753	1.33
ENSG00000102309	PIN4	peptidylprolyl cis/trans isomerase, NIMA-interacting 4 [Source:HGNC Symbol;Acc:HGNC:8992]	0.01754	-0.7097
ENSG00000123144	C19orf43	chromosome 19 open reading frame 43 [Source:HGNC Symbol;Acc:HGNC:28424]	0.01754	-0.5476
ENSG00000185803	SLC52A2	solute carrier family 52 member 2 [Source:HGNC Symbol;Acc:HGNC:30224]	0.01754	0.8704
ENSG00000142798	HSPG2	heparan sulfate proteoglycan 2 [Source:HGNC Symbol;Acc:HGNC:5273]	0.01764	1.983
ENSG00000005483	KMT2E	lysine methyltransferase 2E [Source:HGNC Symbol;Acc:HGNC:18541]	0.01767	0.5256
ENSG00000176248	ANAPC2	anaphase promoting complex subunit 2 [Source:HGNC Symbol;Acc:HGNC:19989]	0.01769	0.7759
ENSG00000136936	XPA	XPA, DNA damage recognition and repair factor [Source:HGNC Symbol;Acc:HGNC:12814]	0.01771	-0.6216
ENSG00000183696	UPP1	uridine phosphorylase 1 [Source:HGNC Symbol;Acc:HGNC:12576]	0.01783	-0.6339
ENSG00000137802	MAPKBP1	mitogen-activated protein kinase binding protein 1 [Source:HGNC Symbol;Acc:HGNC:29536]	0.01783	0.5934
ENSG00000196693	ZNF33B	zinc finger protein 33B [Source:HGNC Symbol;Acc:HGNC:13097]	0.01784	-0.7083
ENSG00000181826	RELL1	RELT like 1 [Source:HGNC Symbol;Acc:HGNC:27379]	0.01784	1.279
ENSG00000148396	SEC16A	SEC16 homolog A, endoplasmic reticulum export factor [Source:HGNC Symbol;Acc:HGNC:29006]	0.01786	0.5103
ENSG00000101347	SAMHD1	SAM and HD domain containing deoxynucleoside triphosphate triphosphohydrolase 1 [Source:HGNC Symbol;Acc:HGNC:15925]	0.01788	0.6626
ENSG00000164346	NSA2	NSA2, ribosome biogenesis homolog [Source:HGNC Symbol;Acc:HGNC:30728]	0.01789	-0.7397
ENSG00000148834	GSTO1	glutathione S-transferase omega 1 [Source:HGNC Symbol;Acc:HGNC:13312]	0.01792	-0.65
ENSG00000183287	CCBE1	collagen and calcium binding EGF domains 1 [Source:HGNC Symbol;Acc:HGNC:29426]	0.01792	0.5893
ENSG00000158716	DUSP23	dual specificity phosphatase 23 [Source:HGNC Symbol;Acc:HGNC:21480]	0.01793	-1.173
ENSG00000141378	PTRH2	peptidyl-tRNA hydrolase 2 [Source:HGNC Symbol;Acc:HGNC:24265]	0.01793	-0.5875
ENSG00000143494	VASH2	vasohibin 2 [Source:HGNC Symbol;Acc:HGNC:25723]	0.018	-0.9362
ENSG00000103121	CMC2	C-X9-C motif containing 2 [Source:HGNC Symbol;Acc:HGNC:24447]	0.01802	-0.6676
ENSG00000213445	SIPA1	signal-induced proliferation-associated 1 [Source:HGNC Symbol;Acc:HGNC:10885]	0.01802	0.7902
ENSG00000008710	PKD1	polycystin 1, transient receptor potential channel interacting [Source:HGNC Symbol;Acc:HGNC:9008]	0.01807	1.622
ENSG00000177542	SLC25A22	solute carrier family 25 member 22 [Source:HGNC Symbol;Acc:HGNC:19954]	0.01808	0.8518
ENSG00000186815	TPCN1	two pore segment channel 1 [Source:HGNC Symbol;Acc:HGNC:18182]	0.01811	0.8107
ENSG00000105676	ARMC6	armadillo repeat containing 6 [Source:HGNC Symbol;Acc:HGNC:25049]	0.01819	0.6846
ENSG00000115183	TANC1	tetratricopeptide repeat, ankyrin repeat and coiled-coil containing 1 [Source:HGNC Symbol;Acc:HGNC:29364]	0.01825	0.6594
ENSG00000167658	EEF2	eukaryotic translation elongation factor 2 [Source:HGNC Symbol;Acc:HGNC:3214]	0.01828	0.8368
ENSG00000198258	UBL5	ubiquitin like 5 [Source:HGNC Symbol;Acc:HGNC:13736]	0.01829	-0.6756
ENSG00000099949	LZTR1	leucine zipper like transcription regulator 1 [Source:HGNC Symbol;Acc:HGNC:6742]	0.01836	0.7066
ENSG00000280987	MATR3	matrin 3 [Source:NCBI gene;Acc:9782]	0.01838	1.256
ENSG00000168000	BSCL2	BSCL2, seipin lipid droplet biogenesis associated [Source:HGNC Symbol;Acc:HGNC:15832]	0.01845	-0.6426
ENSG00000128731	HERC2	HECT and RLD domain containing E3 ubiquitin protein ligase 2 [Source:HGNC Symbol;Acc:HGNC:4868]	0.01847	0.8221
ENSG00000072195	SPEG	SPEG complex locus [Source:HGNC Symbol;Acc:HGNC:16901]	0.01851	0.6242
ENSG00000162511	LAPTM5	lysosomal protein transmembrane 5 [Source:HGNC Symbol;Acc:HGNC:29612]	0.0186	-2.964
ENSG00000169740	ZNF32	zinc finger protein 32 [Source:HGNC Symbol;Acc:HGNC:13095]	0.01861	-0.5203
ENSG00000078668	VDAC3	voltage dependent anion channel 3 [Source:HGNC Symbol;Acc:HGNC:12674]	0.01873	-0.6186
ENSG00000140854	KATNB1	katanin regulatory subunit B1 [Source:HGNC Symbol;Acc:HGNC:6217]	0.01873	0.9833
ENSG00000100442	FKBP3	FK506 binding protein 3 [Source:HGNC Symbol;Acc:HGNC:3719]	0.01874	-0.6868
ENSG00000196352	CD55	CD55 molecule (Cromer blood group) [Source:HGNC Symbol;Acc:HGNC:2665]	0.01876	-0.6111
ENSG00000197903	HIST1H2BK	histone cluster 1 H2B family member k [Source:HGNC Symbol;Acc:HGNC:13954]	0.01877	1.036
ENSG00000135472	FAIM2	Fas apoptotic inhibitory molecule 2 [Source:HGNC Symbol;Acc:HGNC:17067]	0.01877	1.341
ENSG00000122986	HVCN1	hydrogen voltage gated channel 1 [Source:HGNC Symbol;Acc:HGNC:28240]	0.01881	-1.779
ENSG00000103152	MPG	N-methylpurine DNA glycosylase [Source:HGNC Symbol;Acc:HGNC:7211]	0.01883	0.681
ENSG00000197872	FAM49A	family with sequence similarity 49 member A [Source:HGNC Symbol;Acc:HGNC:25373]	0.01885	-1.025
ENSG00000087157	PGS1	phosphatidylglycerophosphate synthase 1 [Source:HGNC Symbol;Acc:HGNC:30029]	0.01887	0.6523
ENSG00000088986	DYNLL1	dynein light chain LC8-type 1 [Source:HGNC Symbol;Acc:HGNC:15476]	0.01906	-0.6249
ENSG00000154723	ATP5J	ATP synthase, H+ transporting, mitochondrial Fo complex subunit F6 [Source:HGNC Symbol;Acc:HGNC:847]	0.01916	-0.6453
ENSG00000162601	MYSM1	Myb like, SWIRM and MPN domains 1 [Source:HGNC Symbol;Acc:HGNC:29401]	0.01918	0.6951
ENSG00000056558	TRAF1	TNF receptor associated factor 1 [Source:HGNC Symbol;Acc:HGNC:12031]	0.01919	0.932
ENSG00000120509	PDZD11	PDZ domain containing 11 [Source:HGNC Symbol;Acc:HGNC:28034]	0.0192	-0.553
ENSG00000182983	ZNF662	zinc finger protein 662 [Source:HGNC Symbol;Acc:HGNC:31930]	0.01923	-0.9018
ENSG00000233927	RPS28	ribosomal protein S28 [Source:HGNC Symbol;Acc:HGNC:10418]	0.01924	0.767
ENSG00000232388	SMIM26	small integral membrane protein 26 [Source:HGNC Symbol;Acc:HGNC:43430]	0.01928	-0.6192
ENSG00000115350	POLE4	DNA polymerase epsilon 4, accessory subunit [Source:HGNC Symbol;Acc:HGNC:18755]	0.01939	-0.5993
ENSG00000189190	ZNF600	zinc finger protein 600 [Source:HGNC Symbol;Acc:HGNC:30951]	0.01945	-0.8032
ENSG00000196337	CGB7	chorionic gonadotropin beta subunit 7 [Source:HGNC Symbol;Acc:HGNC:16451]	0.0196	1.232
ENSG00000090020	SLC9A1	solute carrier family 9 member A1 [Source:HGNC Symbol;Acc:HGNC:11071]	0.01962	0.7446
ENSG00000171132	PRKCE	protein kinase C epsilon [Source:HGNC Symbol;Acc:HGNC:9401]	0.01964	0.5649
ENSG00000110697	PITPNM1	phosphatidylinositol transfer protein membrane associated 1 [Source:HGNC Symbol;Acc:HGNC:9003]	0.01967	1.338
ENSG00000254505	CHMP4A	charged multivesicular body protein 4A [Source:HGNC Symbol;Acc:HGNC:20274]	0.01968	-0.6841
ENSG00000168488	ATXN2L	ataxin 2 like [Source:HGNC Symbol;Acc:HGNC:31326]	0.01974	0.5746
ENSG00000179941	BBS10	Bardet-Biedl syndrome 10 [Source:HGNC Symbol;Acc:HGNC:26291]	0.01976	0.5895
ENSG00000186174	BCL9L	B-cell CLL/lymphoma 9 like [Source:HGNC Symbol;Acc:HGNC:23688]	0.01977	0.7457
ENSG00000197632	SERPINB2	serpin family B member 2 [Source:HGNC Symbol;Acc:HGNC:8584]	0.01987	3.339
ENSG00000160213	CSTB	cystatin B [Source:HGNC Symbol;Acc:HGNC:2482]	0.0199	-0.614
ENSG00000125730	C3	complement C3 [Source:HGNC Symbol;Acc:HGNC:1318]	0.0199	1.572
ENSG00000147364	FBXO25	F-box protein 25 [Source:HGNC Symbol;Acc:HGNC:13596]	0.01992	-0.518
ENSG00000033100	CHPF2	chondroitin polymerizing factor 2 [Source:HGNC Symbol;Acc:HGNC:29270]	0.01998	0.7561
ENSG00000178922	HYI	hydroxypyruvate isomerase (putative) [Source:HGNC Symbol;Acc:HGNC:26948]	0.02001	-0.9457
ENSG00000147123	NDUFB11	NADH:ubiquinone oxidoreductase subunit B11 [Source:HGNC Symbol;Acc:HGNC:20372]	0.02001	-0.5834
ENSG00000119705	SLIRP	SRA stem-loop interacting RNA binding protein [Source:HGNC Symbol;Acc:HGNC:20495]	0.02003	-0.6938
ENSG00000127838	PNKD	paroxysmal nonkinesigenic dyskinesia [Source:HGNC Symbol;Acc:HGNC:9153]	0.02007	-0.5151
ENSG00000164187	LMBRD2	LMBR1 domain containing 2 [Source:HGNC Symbol;Acc:HGNC:25287]	0.02007	0.5899
ENSG00000118495	PLAGL1	PLAG1 like zinc finger 1 [Source:HGNC Symbol;Acc:HGNC:9046]	0.02008	0.5918
ENSG00000070413	DGCR2	DiGeorge syndrome critical region gene 2 [Source:HGNC Symbol;Acc:HGNC:2845]	0.02009	0.617
ENSG00000198816	ZNF358	zinc finger protein 358 [Source:HGNC Symbol;Acc:HGNC:16838]	0.02012	0.6623
ENSG00000117118	SDHB	succinate dehydrogenase complex iron sulfur subunit B [Source:HGNC Symbol;Acc:HGNC:10681]	0.02018	-0.5567
ENSG00000174473	GALNTL6	polypeptide N-acetylgalactosaminyltransferase-like 6 [Source:HGNC Symbol;Acc:HGNC:33844]	0.02021	-0.7431
ENSG00000269897	COMMD3-BMI1	COMMD3-BMI1 readthrough [Source:HGNC Symbol;Acc:HGNC:48326]	0.02023	1.202
ENSG00000171135	JAGN1	jagunal homolog 1 [Source:HGNC Symbol;Acc:HGNC:26926]	0.02024	-0.531
ENSG00000184232	OAF	out at first homolog [Source:HGNC Symbol;Acc:HGNC:28752]	0.02026	0.526
ENSG00000109466	KLHL2	kelch like family member 2 [Source:HGNC Symbol;Acc:HGNC:6353]	0.02031	0.5138
ENSG00000108826	MRPL27	mitochondrial ribosomal protein L27 [Source:HGNC Symbol;Acc:HGNC:14483]	0.02034	-0.6951
ENSG00000133265	HSPBP1	HSPA (Hsp70) binding protein 1 [Source:HGNC Symbol;Acc:HGNC:24989]	0.02035	0.6321
ENSG00000205323	SARNP	SAP domain containing ribonucleoprotein [Source:HGNC Symbol;Acc:HGNC:24432]	0.02036	-0.891
ENSG00000126603	GLIS2	GLIS family zinc finger 2 [Source:HGNC Symbol;Acc:HGNC:29450]	0.02036	1.021
ENSG00000149503	INCENP	inner centromere protein [Source:HGNC Symbol;Acc:HGNC:6058]	0.02037	0.86
ENSG00000008513	ST3GAL1	ST3 beta-galactoside alpha-2,3-sialyltransferase 1 [Source:HGNC Symbol;Acc:HGNC:10862]	0.02045	0.7687
ENSG00000103249	CLCN7	chloride voltage-gated channel 7 [Source:HGNC Symbol;Acc:HGNC:2025]	0.02049	1.527
ENSG00000167548	KMT2D	lysine methyltransferase 2D [Source:HGNC Symbol;Acc:HGNC:7133]	0.02052	0.7611
ENSG00000172009	THOP1	thimet oligopeptidase 1 [Source:HGNC Symbol;Acc:HGNC:11793]	0.02059	0.5584
ENSG00000111912	NCOA7	nuclear receptor coactivator 7 [Source:HGNC Symbol;Acc:HGNC:21081]	0.0206	0.5554
ENSG00000176978	DPP7	dipeptidyl peptidase 7 [Source:HGNC Symbol;Acc:HGNC:14892]	0.0206	1.201
ENSG00000174938	SEZ6L2	seizure related 6 homolog like 2 [Source:HGNC Symbol;Acc:HGNC:30844]	0.02065	1.049
ENSG00000205090	TMEM240	transmembrane protein 240 [Source:HGNC Symbol;Acc:HGNC:25186]	0.02067	1.272
ENSG00000162373	BEND5	BEN domain containing 5 [Source:HGNC Symbol;Acc:HGNC:25668]	0.02071	-1.301
ENSG00000126778	SIX1	SIX homeobox 1 [Source:HGNC Symbol;Acc:HGNC:10887]	0.02072	1.475
ENSG00000124177	CHD6	chromodomain helicase DNA binding protein 6 [Source:HGNC Symbol;Acc:HGNC:19057]	0.02073	0.6613
ENSG00000062822	POLD1	DNA polymerase delta 1, catalytic subunit [Source:HGNC Symbol;Acc:HGNC:9175]	0.02074	0.975
ENSG00000184178	SCFD2	sec1 family domain containing 2 [Source:HGNC Symbol;Acc:HGNC:30676]	0.02076	-0.7903
ENSG00000166598	HSP90B1	heat shock protein 90 beta family member 1 [Source:HGNC Symbol;Acc:HGNC:12028]	0.02076	-0.6497
ENSG00000011451	WIZ	widely interspaced zinc finger motifs [Source:HGNC Symbol;Acc:HGNC:30917]	0.02077	0.9553
ENSG00000150316	CWC15	CWC15 spliceosome associated protein homolog [Source:HGNC Symbol;Acc:HGNC:26939]	0.02078	-0.5845
ENSG00000106772	PRUNE2	prune homolog 2 [Source:HGNC Symbol;Acc:HGNC:25209]	0.02081	-1.252
ENSG00000148516	ZEB1	zinc finger E-box binding homeobox 1 [Source:HGNC Symbol;Acc:HGNC:11642]	0.02081	0.7478
ENSG00000167004	PDIA3	protein disulfide isomerase family A member 3 [Source:HGNC Symbol;Acc:HGNC:4606]	0.02083	-0.6526
ENSG00000128805	ARHGAP22	Rho GTPase activating protein 22 [Source:HGNC Symbol;Acc:HGNC:30320]	0.02083	-0.6421
ENSG00000105989	WNT2	Wnt family member 2 [Source:HGNC Symbol;Acc:HGNC:12780]	0.02086	-2.186
ENSG00000077943	ITGA8	integrin subunit alpha 8 [Source:HGNC Symbol;Acc:HGNC:6144]	0.02088	1.974
ENSG00000127824	TUBA4A	tubulin alpha 4a [Source:HGNC Symbol;Acc:HGNC:12407]	0.02091	1.087
ENSG00000184990	SIVA1	SIVA1 apoptosis inducing factor [Source:HGNC Symbol;Acc:HGNC:17712]	0.02092	0.7047
ENSG00000170265	ZNF282	zinc finger protein 282 [Source:HGNC Symbol;Acc:HGNC:13076]	0.02095	0.7223
ENSG00000205609	EIF3CL	eukaryotic translation initiation factor 3 subunit C like [Source:HGNC Symbol;Acc:HGNC:26347]	0.02096	-0.6112
ENSG00000084774	CAD	carbamoyl-phosphate synthetase 2, aspartate transcarbamylase, and dihydroorotase [Source:HGNC Symbol;Acc:HGNC:1424]	0.02096	0.7207
ENSG00000120693	SMAD9	SMAD family member 9 [Source:HGNC Symbol;Acc:HGNC:6774]	0.021	0.795
ENSG00000214655	ZSWIM8	zinc finger SWIM-type containing 8 [Source:HGNC Symbol;Acc:HGNC:23528]	0.02105	0.7233
ENSG00000243927	MRPS6	mitochondrial ribosomal protein S6 [Source:HGNC Symbol;Acc:HGNC:14051]	0.02107	-0.5649
ENSG00000106948	AKNA	AT-hook transcription factor [Source:HGNC Symbol;Acc:HGNC:24108]	0.02109	0.9997
ENSG00000103653	CSK	CSK, non-receptor tyrosine kinase [Source:HGNC Symbol;Acc:HGNC:2444]	0.02111	0.5295
ENSG00000160072	ATAD3B	ATPase family, AAA domain containing 3B [Source:HGNC Symbol;Acc:HGNC:24007]	0.02111	0.7233
ENSG00000119559	C19orf25	chromosome 19 open reading frame 25 [Source:HGNC Symbol;Acc:HGNC:26711]	0.02112	0.7962
ENSG00000196642	RABL6	RAB, member RAS oncogene family like 6 [Source:HGNC Symbol;Acc:HGNC:24703]	0.02117	0.5493
ENSG00000135272	MDFIC	MyoD family inhibitor domain containing [Source:HGNC Symbol;Acc:HGNC:28870]	0.02119	0.5815
ENSG00000188906	LRRK2	leucine rich repeat kinase 2 [Source:HGNC Symbol;Acc:HGNC:18618]	0.0213	0.8793
ENSG00000196436	NPIPB15	nuclear pore complex interacting protein family member B15 [Source:HGNC Symbol;Acc:HGNC:34409]	0.02132	-1.189
ENSG00000166337	TAF10	TATA-box binding protein associated factor 10 [Source:HGNC Symbol;Acc:HGNC:11543]	0.02139	-0.555
ENSG00000165071	TMEM71	transmembrane protein 71 [Source:HGNC Symbol;Acc:HGNC:26572]	0.0214	-1.403
ENSG00000113732	ATP6V0E1	ATPase H+ transporting V0 subunit e1 [Source:HGNC Symbol;Acc:HGNC:863]	0.02145	-0.5362
ENSG00000134825	TMEM258	transmembrane protein 258 [Source:HGNC Symbol;Acc:HGNC:1164]	0.02147	-0.5119
ENSG00000142168	SOD1	superoxide dismutase 1 [Source:HGNC Symbol;Acc:HGNC:11179]	0.02152	-0.5906
ENSG00000142156	COL6A1	collagen type VI alpha 1 chain [Source:HGNC Symbol;Acc:HGNC:2211]	0.02152	1.207
ENSG00000150787	PTS	6-pyruvoyltetrahydropterin synthase [Source:HGNC Symbol;Acc:HGNC:9689]	0.02153	-0.5046
ENSG00000066084	DIP2B	disco interacting protein 2 homolog B [Source:HGNC Symbol;Acc:HGNC:29284]	0.02153	0.533
ENSG00000106683	LIMK1	LIM domain kinase 1 [Source:HGNC Symbol;Acc:HGNC:6613]	0.02153	0.6983
ENSG00000213719	CLIC1	chloride intracellular channel 1 [Source:HGNC Symbol;Acc:HGNC:2062]	0.02157	-0.7266
ENSG00000103326	CAPN15	calpain 15 [Source:HGNC Symbol;Acc:HGNC:11182]	0.02166	1.025
ENSG00000204389	HSPA1A	heat shock protein family A (Hsp70) member 1A [Source:HGNC Symbol;Acc:HGNC:5232]	0.02167	0.6096
ENSG00000188986	NELFB	negative elongation factor complex member B [Source:HGNC Symbol;Acc:HGNC:24324]	0.02171	0.5238
ENSG00000132963	POMP	proteasome maturation protein [Source:HGNC Symbol;Acc:HGNC:20330]	0.02183	-0.6425
ENSG00000125503	PPP1R12C	protein phosphatase 1 regulatory subunit 12C [Source:HGNC Symbol;Acc:HGNC:14947]	0.02186	0.7352
ENSG00000250151	ARPC4-TTLL3	ARPC4-TTLL3 readthrough [Source:HGNC Symbol;Acc:HGNC:38830]	0.02193	1.533
ENSG00000137960	GIPC2	GIPC PDZ domain containing family member 2 [Source:HGNC Symbol;Acc:HGNC:18177]	0.02194	-1.489
ENSG00000197081	IGF2R	insulin like growth factor 2 receptor [Source:HGNC Symbol;Acc:HGNC:5467]	0.02195	0.9325
ENSG00000130158	DOCK6	dedicator of cytokinesis 6 [Source:HGNC Symbol;Acc:HGNC:19189]	0.02199	0.8618
ENSG00000080200	CRYBG3	crystallin beta-gamma domain containing 3 [Source:HGNC Symbol;Acc:HGNC:34427]	0.02201	0.5112
ENSG00000155304	HSPA13	heat shock protein family A (Hsp70) member 13 [Source:HGNC Symbol;Acc:HGNC:11375]	0.02203	0.6868
ENSG00000165915	SLC39A13	solute carrier family 39 member 13 [Source:HGNC Symbol;Acc:HGNC:20859]	0.02205	0.7034
ENSG00000180828	BHLHE22	basic helix-loop-helix family member e22 [Source:HGNC Symbol;Acc:HGNC:11963]	0.02207	0.5395
ENSG00000167930	FAM234A	family with sequence similarity 234 member A [Source:HGNC Symbol;Acc:HGNC:14163]	0.02212	0.7271
ENSG00000147400	CETN2	centrin 2 [Source:HGNC Symbol;Acc:HGNC:1867]	0.02216	-0.5318
ENSG00000087116	ADAMTS2	ADAM metallopeptidase with thrombospondin type 1 motif 2 [Source:HGNC Symbol;Acc:HGNC:218]	0.02221	1
ENSG00000116260	QSOX1	quiescin sulfhydryl oxidase 1 [Source:HGNC Symbol;Acc:HGNC:9756]	0.02223	0.7331
ENSG00000128591	FLNC	filamin C [Source:HGNC Symbol;Acc:HGNC:3756]	0.02225	0.9598
ENSG00000170689	HOXB9	homeobox B9 [Source:HGNC Symbol;Acc:HGNC:5120]	0.02226	-2.92
ENSG00000265303	AC099850.2		0.0223	-1.506
ENSG00000149485	FADS1	fatty acid desaturase 1 [Source:HGNC Symbol;Acc:HGNC:3574]	0.02234	-0.618
ENSG00000071889	FAM3A	family with sequence similarity 3 member A [Source:HGNC Symbol;Acc:HGNC:13749]	0.02237	0.6891
ENSG00000185122	HSF1	heat shock transcription factor 1 [Source:HGNC Symbol;Acc:HGNC:5224]	0.02241	0.6696
ENSG00000166664	CHRFAM7A	CHRNA7 (exons 5-10) and FAM7A (exons A-E) fusion [Source:HGNC Symbol;Acc:HGNC:15781]	0.02245	-0.6592
ENSG00000105974	CAV1	caveolin 1 [Source:HGNC Symbol;Acc:HGNC:1527]	0.02248	-0.6699
ENSG00000108509	CAMTA2	calmodulin binding transcription activator 2 [Source:HGNC Symbol;Acc:HGNC:18807]	0.02248	0.9778
ENSG00000255508	AP002990.1		0.02251	0.9575
ENSG00000172497	ACOT12	acyl-CoA thioesterase 12 [Source:HGNC Symbol;Acc:HGNC:24436]	0.02251	1.011
ENSG00000111229	ARPC3	actin related protein 2/3 complex subunit 3 [Source:HGNC Symbol;Acc:HGNC:706]	0.02258	-0.6934
ENSG00000198728	LDB1	LIM domain binding 1 [Source:HGNC Symbol;Acc:HGNC:6532]	0.02258	0.6973
ENSG00000196576	PLXNB2	plexin B2 [Source:HGNC Symbol;Acc:HGNC:9104]	0.0226	0.9502
ENSG00000160392	C19orf47	chromosome 19 open reading frame 47 [Source:HGNC Symbol;Acc:HGNC:26723]	0.02262	0.8152
ENSG00000121690	DEPDC7	DEP domain containing 7 [Source:HGNC Symbol;Acc:HGNC:29899]	0.02267	-0.7642
ENSG00000131023	LATS1	large tumor suppressor kinase 1 [Source:HGNC Symbol;Acc:HGNC:6514]	0.02269	0.5979
ENSG00000106665	CLIP2	CAP-Gly domain containing linker protein 2 [Source:HGNC Symbol;Acc:HGNC:2586]	0.0227	0.6423
ENSG00000168140	VASN	vasorin [Source:HGNC Symbol;Acc:HGNC:18517]	0.02271	0.9379
ENSG00000072518	MARK2	microtubule affinity regulating kinase 2 [Source:HGNC Symbol;Acc:HGNC:3332]	0.02281	0.6397
ENSG00000161999	JMJD8	jumonji domain containing 8 [Source:HGNC Symbol;Acc:HGNC:14148]	0.02283	0.5918
ENSG00000132017	DCAF15	DDB1 and CUL4 associated factor 15 [Source:HGNC Symbol;Acc:HGNC:25095]	0.02283	0.6872
ENSG00000002586	CD99	CD99 molecule (Xg blood group) [Source:HGNC Symbol;Acc:HGNC:7082]	0.02284	-0.5687
ENSG00000103245	NARFL	nuclear prelamin A recognition factor like [Source:HGNC Symbol;Acc:HGNC:14179]	0.02284	0.9806
ENSG00000135046	ANXA1	annexin A1 [Source:HGNC Symbol;Acc:HGNC:533]	0.02294	-0.5533
ENSG00000168916	ZNF608	zinc finger protein 608 [Source:HGNC Symbol;Acc:HGNC:29238]	0.02296	2.116
ENSG00000089220	PEBP1	phosphatidylethanolamine binding protein 1 [Source:HGNC Symbol;Acc:HGNC:8630]	0.02299	-0.6327
ENSG00000059122	FLYWCH1	FLYWCH-type zinc finger 1 [Source:HGNC Symbol;Acc:HGNC:25404]	0.02299	0.776
ENSG00000109475	RPL34	ribosomal protein L34 [Source:HGNC Symbol;Acc:HGNC:10340]	0.02306	-0.6635
ENSG00000225663	MCRIP1	MAPK regulated corepressor interacting protein 1 [Source:HGNC Symbol;Acc:HGNC:28007]	0.02306	1.193
ENSG00000140688	C16orf58	chromosome 16 open reading frame 58 [Source:HGNC Symbol;Acc:HGNC:25848]	0.02308	0.51
ENSG00000180530	NRIP1	nuclear receptor interacting protein 1 [Source:HGNC Symbol;Acc:HGNC:8001]	0.02318	0.5072
ENSG00000161996	WDR90	WD repeat domain 90 [Source:HGNC Symbol;Acc:HGNC:26960]	0.02318	1.077
ENSG00000172817	CYP7B1	cytochrome P450 family 7 subfamily B member 1 [Source:HGNC Symbol;Acc:HGNC:2652]	0.0232	1.82
ENSG00000139131	YARS2	tyrosyl-tRNA synthetase 2 [Source:HGNC Symbol;Acc:HGNC:24249]	0.02322	-0.5742
ENSG00000117450	PRDX1	peroxiredoxin 1 [Source:HGNC Symbol;Acc:HGNC:9352]	0.02323	-0.7499
ENSG00000198792	TMEM184B	transmembrane protein 184B [Source:HGNC Symbol;Acc:HGNC:1310]	0.02323	0.6339
ENSG00000283189	AC104452.1		0.02327	0.8222
ENSG00000174177	CTU2	cytosolic thiouridylase subunit 2 [Source:HGNC Symbol;Acc:HGNC:28005]	0.02327	0.9411
ENSG00000189001	SBSN	suprabasin [Source:HGNC Symbol;Acc:HGNC:24950]	0.02327	0.9792
ENSG00000185024	BRF1	BRF1, RNA polymerase III transcription initiation factor subunit [Source:HGNC Symbol;Acc:HGNC:11551]	0.02328	0.6545
ENSG00000130726	TRIM28	tripartite motif containing 28 [Source:HGNC Symbol;Acc:HGNC:16384]	0.02331	0.5008
ENSG00000144821	MYH15	myosin heavy chain 15 [Source:HGNC Symbol;Acc:HGNC:31073]	0.02331	0.8182
ENSG00000157168	NRG1	neuregulin 1 [Source:HGNC Symbol;Acc:HGNC:7997]	0.02335	-0.8695
ENSG00000140396	NCOA2	nuclear receptor coactivator 2 [Source:HGNC Symbol;Acc:HGNC:7669]	0.0234	0.5415
ENSG00000071967	CYBRD1	cytochrome b reductase 1 [Source:HGNC Symbol;Acc:HGNC:20797]	0.0234	0.5487
ENSG00000157654	PALM2-AKAP2	PALM2-AKAP2 readthrough [Source:HGNC Symbol;Acc:HGNC:33529]	0.02348	2.15
ENSG00000279204	AC134043.2		0.02349	-0.8851
ENSG00000179832	MROH1	maestro heat like repeat family member 1 [Source:HGNC Symbol;Acc:HGNC:26958]	0.0235	1.339
ENSG00000100836	PABPN1	poly(A) binding protein nuclear 1 [Source:HGNC Symbol;Acc:HGNC:8565]	0.02351	-0.6119
ENSG00000226742	HSBP1L1	heat shock factor binding protein 1 like 1 [Source:HGNC Symbol;Acc:HGNC:37243]	0.02362	-1.169
ENSG00000130766	SESN2	sestrin 2 [Source:HGNC Symbol;Acc:HGNC:20746]	0.02362	0.7338
ENSG00000174886	NDUFA11	NADH:ubiquinone oxidoreductase subunit A11 [Source:HGNC Symbol;Acc:HGNC:20371]	0.02363	0.5726
ENSG00000166171	DPCD	deleted in primary ciliary dyskinesia homolog (mouse) [Source:HGNC Symbol;Acc:HGNC:24542]	0.02367	-0.695
ENSG00000099875	MKNK2	MAP kinase interacting serine/threonine kinase 2 [Source:HGNC Symbol;Acc:HGNC:7111]	0.02367	0.839
ENSG00000063176	SPHK2	sphingosine kinase 2 [Source:HGNC Symbol;Acc:HGNC:18859]	0.02369	1.032
ENSG00000140465	CYP1A1	cytochrome P450 family 1 subfamily A member 1 [Source:HGNC Symbol;Acc:HGNC:2595]	0.0237	0.6966
ENSG00000244414	CFHR1	complement factor H related 1 [Source:HGNC Symbol;Acc:HGNC:4888]	0.02371	2.05
ENSG00000164291	ARSK	arylsulfatase family member K [Source:HGNC Symbol;Acc:HGNC:25239]	0.02377	0.8486
ENSG00000148634	HERC4	HECT and RLD domain containing E3 ubiquitin protein ligase 4 [Source:HGNC Symbol;Acc:HGNC:24521]	0.02382	-0.5885
ENSG00000033867	SLC4A7	solute carrier family 4 member 7 [Source:HGNC Symbol;Acc:HGNC:11033]	0.02383	1.035
ENSG00000077150	NFKB2	nuclear factor kappa B subunit 2 [Source:HGNC Symbol;Acc:HGNC:7795]	0.02385	0.586
ENSG00000008394	MGST1	microsomal glutathione S-transferase 1 [Source:HGNC Symbol;Acc:HGNC:7061]	0.02386	-0.6774
ENSG00000134294	SLC38A2	solute carrier family 38 member 2 [Source:HGNC Symbol;Acc:HGNC:13448]	0.02389	0.5908
ENSG00000116539	ASH1L	ASH1 like histone lysine methyltransferase [Source:HGNC Symbol;Acc:HGNC:19088]	0.02391	0.5607
ENSG00000063438	AHRR	aryl-hydrocarbon receptor repressor [Source:HGNC Symbol;Acc:HGNC:346]	0.02399	0.7064
ENSG00000120149	MSX2	msh homeobox 2 [Source:HGNC Symbol;Acc:HGNC:7392]	0.02399	1.42
ENSG00000101084	C20orf24	chromosome 20 open reading frame 24 [Source:HGNC Symbol;Acc:HGNC:15870]	0.02401	-0.594
ENSG00000129128	SPCS3	signal peptidase complex subunit 3 [Source:HGNC Symbol;Acc:HGNC:26212]	0.02404	0.5161
ENSG00000110057	UNC93B1	unc-93 homolog B1 (C. elegans) [Source:HGNC Symbol;Acc:HGNC:13481]	0.02406	1.013
ENSG00000134780	DAGLA	diacylglycerol lipase alpha [Source:HGNC Symbol;Acc:HGNC:1165]	0.02409	1.105
ENSG00000162032	SPSB3	splA/ryanodine receptor domain and SOCS box containing 3 [Source:HGNC Symbol;Acc:HGNC:30629]	0.02415	0.8776
ENSG00000138660	AP1AR	adaptor related protein complex 1 associated regulatory protein [Source:HGNC Symbol;Acc:HGNC:28808]	0.02423	0.5897
ENSG00000141564	RPTOR	regulatory associated protein of MTOR complex 1 [Source:HGNC Symbol;Acc:HGNC:30287]	0.02423	0.8882
ENSG00000154102	C16orf74	chromosome 16 open reading frame 74 [Source:HGNC Symbol;Acc:HGNC:23362]	0.02425	1.318
ENSG00000085224	ATRX	ATRX, chromatin remodeler [Source:HGNC Symbol;Acc:HGNC:886]	0.02431	0.5208
ENSG00000075568	TMEM131	transmembrane protein 131 [Source:HGNC Symbol;Acc:HGNC:30366]	0.02434	0.5842
ENSG00000141873	SLC39A3	solute carrier family 39 member 3 [Source:HGNC Symbol;Acc:HGNC:17128]	0.02435	0.6015
ENSG00000167244	IGF2	insulin like growth factor 2 [Source:HGNC Symbol;Acc:HGNC:5466]	0.02439	2.28
ENSG00000014123	UFL1	UFM1 specific ligase 1 [Source:HGNC Symbol;Acc:HGNC:23039]	0.02445	0.6179
ENSG00000148288	GBGT1	globoside alpha-1,3-N-acetylgalactosaminyltransferase 1 (FORS blood group) [Source:HGNC Symbol;Acc:HGNC:20460]	0.02446	-1.052
ENSG00000130635	COL5A1	collagen type V alpha 1 chain [Source:HGNC Symbol;Acc:HGNC:2209]	0.02448	0.8974
ENSG00000082641	NFE2L1	nuclear factor, erythroid 2 like 1 [Source:HGNC Symbol;Acc:HGNC:7781]	0.02452	0.7156
ENSG00000119421	NDUFA8	NADH:ubiquinone oxidoreductase subunit A8 [Source:HGNC Symbol;Acc:HGNC:7692]	0.02453	-0.6115
ENSG00000135404	CD63	CD63 molecule [Source:HGNC Symbol;Acc:HGNC:1692]	0.02458	-0.5888
ENSG00000163528	CHCHD4	coiled-coil-helix-coiled-coil-helix domain containing 4 [Source:HGNC Symbol;Acc:HGNC:26467]	0.02459	-0.5611
ENSG00000274512	TBC1D3L	TBC1 domain family member 3L [Source:HGNC Symbol;Acc:HGNC:51246]	0.02461	3.328
ENSG00000168970	JMJD7-PLA2G4B	JMJD7-PLA2G4B readthrough [Source:HGNC Symbol;Acc:HGNC:34449]	0.02464	0.9831
ENSG00000138430	OLA1	Obg like ATPase 1 [Source:HGNC Symbol;Acc:HGNC:28833]	0.02473	-0.6256
ENSG00000155760	FZD7	frizzled class receptor 7 [Source:HGNC Symbol;Acc:HGNC:4045]	0.02474	0.7751
ENSG00000113312	TTC1	tetratricopeptide repeat domain 1 [Source:HGNC Symbol;Acc:HGNC:12391]	0.02477	-0.6007
ENSG00000144589	STK11IP	serine/threonine kinase 11 interacting protein [Source:HGNC Symbol;Acc:HGNC:19184]	0.02497	0.6836
ENSG00000081041	CXCL2	C-X-C motif chemokine ligand 2 [Source:HGNC Symbol;Acc:HGNC:4603]	0.02506	2.177
ENSG00000134480	CCNH	cyclin H [Source:HGNC Symbol;Acc:HGNC:1594]	0.02507	-0.5124
ENSG00000197568	HHLA3	HERV-H LTR-associating 3 [Source:HGNC Symbol;Acc:HGNC:4906]	0.02512	-1.09
ENSG00000256514	AP003419.2		0.02513	-0.7568
ENSG00000164236	ANKRD33B	ankyrin repeat domain 33B [Source:HGNC Symbol;Acc:HGNC:35240]	0.02513	0.6241
ENSG00000137872	SEMA6D	semaphorin 6D [Source:HGNC Symbol;Acc:HGNC:16770]	0.02514	2.349
ENSG00000134375	TIMM17A	translocase of inner mitochondrial membrane 17A [Source:HGNC Symbol;Acc:HGNC:17315]	0.02516	-0.5539
ENSG00000100393	EP300	E1A binding protein p300 [Source:HGNC Symbol;Acc:HGNC:3373]	0.02519	0.7319
ENSG00000197858	GPAA1	glycosylphosphatidylinositol anchor attachment 1 [Source:HGNC Symbol;Acc:HGNC:4446]	0.02527	0.9925
ENSG00000198198	SZT2	seizure threshold 2 homolog (mouse) [Source:HGNC Symbol;Acc:HGNC:29040]	0.02528	0.5565
ENSG00000188739	RBM34	RNA binding motif protein 34 [Source:HGNC Symbol;Acc:HGNC:28965]	0.02531	-0.5146
ENSG00000081320	STK17B	serine/threonine kinase 17b [Source:HGNC Symbol;Acc:HGNC:11396]	0.02532	0.7105
ENSG00000080573	COL5A3	collagen type V alpha 3 chain [Source:HGNC Symbol;Acc:HGNC:14864]	0.02532	2.237
ENSG00000182718	ANXA2	annexin A2 [Source:HGNC Symbol;Acc:HGNC:537]	0.02533	-0.8483
ENSG00000187079	TEAD1	TEA domain transcription factor 1 [Source:HGNC Symbol;Acc:HGNC:11714]	0.02535	0.5373
ENSG00000131591	C1orf159	chromosome 1 open reading frame 159 [Source:HGNC Symbol;Acc:HGNC:26062]	0.02536	1.108
ENSG00000196367	TRRAP	transformation/transcription domain associated protein [Source:HGNC Symbol;Acc:HGNC:12347]	0.02537	0.561
ENSG00000162385	MAGOH	mago homolog, exon junction complex core component [Source:HGNC Symbol;Acc:HGNC:6815]	0.02539	-0.6273
ENSG00000165983	PTER	phosphotriesterase related [Source:HGNC Symbol;Acc:HGNC:9590]	0.02541	1.167
ENSG00000174021	GNG5	G protein subunit gamma 5 [Source:HGNC Symbol;Acc:HGNC:4408]	0.02549	-0.5082
ENSG00000140983	RHOT2	ras homolog family member T2 [Source:HGNC Symbol;Acc:HGNC:21169]	0.02552	0.7507
ENSG00000167157	PRRX2	paired related homeobox 2 [Source:HGNC Symbol;Acc:HGNC:21338]	0.02553	0.9491
ENSG00000182512	GLRX5	glutaredoxin 5 [Source:HGNC Symbol;Acc:HGNC:20134]	0.02555	-0.6369
ENSG00000104325	DECR1	2,4-dienoyl-CoA reductase 1 [Source:HGNC Symbol;Acc:HGNC:2753]	0.02557	-0.6177
ENSG00000109534	GAR1	GAR1 ribonucleoprotein [Source:HGNC Symbol;Acc:HGNC:14264]	0.02571	-0.6081
ENSG00000067560	RHOA	ras homolog family member A [Source:HGNC Symbol;Acc:HGNC:667]	0.02572	-0.5736
ENSG00000196498	NCOR2	nuclear receptor corepressor 2 [Source:HGNC Symbol;Acc:HGNC:7673]	0.02575	0.6813
ENSG00000165629	ATP5C1	ATP synthase, H+ transporting, mitochondrial F1 complex, gamma polypeptide 1 [Source:HGNC Symbol;Acc:HGNC:833]	0.02576	-0.5452
ENSG00000101986	ABCD1	ATP binding cassette subfamily D member 1 [Source:HGNC Symbol;Acc:HGNC:61]	0.02583	0.8188
ENSG00000105559	PLEKHA4	pleckstrin homology domain containing A4 [Source:HGNC Symbol;Acc:HGNC:14339]	0.02585	0.6565
ENSG00000130881	LRP3	LDL receptor related protein 3 [Source:HGNC Symbol;Acc:HGNC:6695]	0.02585	1.239
ENSG00000182004	SNRPE	small nuclear ribonucleoprotein polypeptide E [Source:HGNC Symbol;Acc:HGNC:11161]	0.02587	-0.6835
ENSG00000137561	TTPA	alpha tocopherol transfer protein [Source:HGNC Symbol;Acc:HGNC:12404]	0.02591	0.6924
ENSG00000157637	SLC38A10	solute carrier family 38 member 10 [Source:HGNC Symbol;Acc:HGNC:28237]	0.02596	0.6954
ENSG00000109501	WFS1	wolframin ER transmembrane glycoprotein [Source:HGNC Symbol;Acc:HGNC:12762]	0.02599	0.752
ENSG00000166796	LDHC	lactate dehydrogenase C [Source:HGNC Symbol;Acc:HGNC:6544]	0.026	-1.107
ENSG00000197381	ADARB1	adenosine deaminase, RNA specific B1 [Source:HGNC Symbol;Acc:HGNC:226]	0.02602	-0.9404
ENSG00000090013	BLVRB	biliverdin reductase B [Source:HGNC Symbol;Acc:HGNC:1063]	0.02605	0.6072
ENSG00000074755	ZZEF1	zinc finger ZZ-type and EF-hand domain containing 1 [Source:HGNC Symbol;Acc:HGNC:29027]	0.02605	0.6656
ENSG00000146267	FAXC	failed axon connections homolog [Source:HGNC Symbol;Acc:HGNC:20742]	0.02606	-1.454
ENSG00000163219	ARHGAP25	Rho GTPase activating protein 25 [Source:HGNC Symbol;Acc:HGNC:28951]	0.0261	-0.6966
ENSG00000162961	DPY30	dpy-30, histone methyltransferase complex regulatory subunit [Source:HGNC Symbol;Acc:HGNC:24590]	0.02611	-0.5693
ENSG00000164344	KLKB1	kallikrein B1 [Source:HGNC Symbol;Acc:HGNC:6371]	0.02612	0.7195
ENSG00000196923	PDLIM7	PDZ and LIM domain 7 [Source:HGNC Symbol;Acc:HGNC:22958]	0.02616	0.6213
ENSG00000122641	INHBA	inhibin beta A subunit [Source:HGNC Symbol;Acc:HGNC:6066]	0.02616	1.131
ENSG00000085563	ABCB1	ATP binding cassette subfamily B member 1 [Source:HGNC Symbol;Acc:HGNC:40]	0.02621	-0.5271
ENSG00000129559	NEDD8	neural precursor cell expressed, developmentally down-regulated 8 [Source:HGNC Symbol;Acc:HGNC:7732]	0.02623	-0.6533
ENSG00000151883	PARP8	poly(ADP-ribose) polymerase family member 8 [Source:HGNC Symbol;Acc:HGNC:26124]	0.02632	-1.412
ENSG00000091164	TXNL1	thioredoxin like 1 [Source:HGNC Symbol;Acc:HGNC:12436]	0.02636	-0.5082
ENSG00000177888	ZBTB41	zinc finger and BTB domain containing 41 [Source:HGNC Symbol;Acc:HGNC:24819]	0.02636	0.5088
ENSG00000111666	CHPT1	choline phosphotransferase 1 [Source:HGNC Symbol;Acc:HGNC:17852]	0.02637	-0.5419
ENSG00000072310	SREBF1	sterol regulatory element binding transcription factor 1 [Source:HGNC Symbol;Acc:HGNC:11289]	0.02638	0.7835
ENSG00000131778	CHD1L	chromodomain helicase DNA binding protein 1 like [Source:HGNC Symbol;Acc:HGNC:1916]	0.02639	-0.5977
ENSG00000127511	SIN3B	SIN3 transcription regulator family member B [Source:HGNC Symbol;Acc:HGNC:19354]	0.0264	0.6285
ENSG00000112167	SAYSD1	SAYSVFN motif domain containing 1 [Source:HGNC Symbol;Acc:HGNC:21025]	0.02645	-0.5439
ENSG00000157227	MMP14	matrix metallopeptidase 14 [Source:HGNC Symbol;Acc:HGNC:7160]	0.02648	0.8395
ENSG00000165424	ZCCHC24	zinc finger CCHC-type containing 24 [Source:HGNC Symbol;Acc:HGNC:26911]	0.02649	0.6613
ENSG00000160446	ZDHHC12	zinc finger DHHC-type containing 12 [Source:HGNC Symbol;Acc:HGNC:19159]	0.0265	0.9466
ENSG00000198589	LRBA	LPS responsive beige-like anchor protein [Source:HGNC Symbol;Acc:HGNC:1742]	0.02656	0.5093
ENSG00000108468	CBX1	chromobox 1 [Source:HGNC Symbol;Acc:HGNC:1551]	0.02664	-0.5362
ENSG00000138326	RPS24	ribosomal protein S24 [Source:HGNC Symbol;Acc:HGNC:10411]	0.02666	-0.6715
ENSG00000130349	C6orf203	chromosome 6 open reading frame 203 [Source:HGNC Symbol;Acc:HGNC:17971]	0.02667	-0.6265
ENSG00000105889	STEAP1B	STEAP family member 1B [Source:HGNC Symbol;Acc:HGNC:41907]	0.02667	1.306
ENSG00000007541	PIGQ	phosphatidylinositol glycan anchor biosynthesis class Q [Source:HGNC Symbol;Acc:HGNC:14135]	0.02668	1.015
ENSG00000170396	ZNF804A	zinc finger protein 804A [Source:HGNC Symbol;Acc:HGNC:21711]	0.02669	2.064
ENSG00000197785	ATAD3A	ATPase family, AAA domain containing 3A [Source:HGNC Symbol;Acc:HGNC:25567]	0.0267	0.9145
ENSG00000148450	MSRB2	methionine sulfoxide reductase B2 [Source:HGNC Symbol;Acc:HGNC:17061]	0.02672	-0.7133
ENSG00000099795	NDUFB7	NADH:ubiquinone oxidoreductase subunit B7 [Source:HGNC Symbol;Acc:HGNC:7702]	0.02674	0.9483
ENSG00000174996	KLC2	kinesin light chain 2 [Source:HGNC Symbol;Acc:HGNC:20716]	0.02678	0.6683
ENSG00000172159	FRMD3	FERM domain containing 3 [Source:HGNC Symbol;Acc:HGNC:24125]	0.02688	1.499
ENSG00000159335	PTMS	parathymosin [Source:HGNC Symbol;Acc:HGNC:9629]	0.02699	-0.5145
ENSG00000176209	SMIM19	small integral membrane protein 19 [Source:HGNC Symbol;Acc:HGNC:25166]	0.02703	-0.5409
ENSG00000066629	EML1	echinoderm microtubule associated protein like 1 [Source:HGNC Symbol;Acc:HGNC:3330]	0.02703	0.6139
ENSG00000160959	LRRC14	leucine rich repeat containing 14 [Source:HGNC Symbol;Acc:HGNC:20419]	0.02705	0.5757
ENSG00000204604	ZNF468	zinc finger protein 468 [Source:HGNC Symbol;Acc:HGNC:33105]	0.02705	0.9817
ENSG00000145390	USP53	ubiquitin specific peptidase 53 [Source:HGNC Symbol;Acc:HGNC:29255]	0.02708	1.102
ENSG00000104976	SNAPC2	small nuclear RNA activating complex polypeptide 2 [Source:HGNC Symbol;Acc:HGNC:11135]	0.02709	0.6771
ENSG00000205629	LCMT1	leucine carboxyl methyltransferase 1 [Source:HGNC Symbol;Acc:HGNC:17557]	0.02719	-0.5404
ENSG00000088256	GNA11	G protein subunit alpha 11 [Source:HGNC Symbol;Acc:HGNC:4379]	0.02721	0.6737
ENSG00000083457	ITGAE	integrin subunit alpha E [Source:HGNC Symbol;Acc:HGNC:6147]	0.02729	-0.5702
ENSG00000119508	NR4A3	nuclear receptor subfamily 4 group A member 3 [Source:HGNC Symbol;Acc:HGNC:7982]	0.02729	1.36
ENSG00000177666	PNPLA2	patatin like phospholipase domain containing 2 [Source:HGNC Symbol;Acc:HGNC:30802]	0.02733	0.8308
ENSG00000100764	PSMC1	proteasome 26S subunit, ATPase 1 [Source:HGNC Symbol;Acc:HGNC:9547]	0.02737	-0.597
ENSG00000278845	MRPL45	mitochondrial ribosomal protein L45 [Source:HGNC Symbol;Acc:HGNC:16651]	0.02737	-0.523
ENSG00000103024	NME3	NME/NM23 nucleoside diphosphate kinase 3 [Source:HGNC Symbol;Acc:HGNC:7851]	0.02743	1.151
ENSG00000140199	SLC12A6	solute carrier family 12 member 6 [Source:HGNC Symbol;Acc:HGNC:10914]	0.02744	0.5575
ENSG00000206503	HLA-A	major histocompatibility complex, class I, A [Source:HGNC Symbol;Acc:HGNC:4931]	0.02745	-0.9232
ENSG00000105835	NAMPT	nicotinamide phosphoribosyltransferase [Source:HGNC Symbol;Acc:HGNC:30092]	0.02749	0.5782
ENSG00000163820	FYCO1	FYVE and coiled-coil domain containing 1 [Source:HGNC Symbol;Acc:HGNC:14673]	0.02757	0.6254
ENSG00000108387	2004-09-01	septin 4 [Source:HGNC Symbol;Acc:HGNC:9165]	0.02759	-1.241
ENSG00000076248	UNG	uracil DNA glycosylase [Source:HGNC Symbol;Acc:HGNC:12572]	0.02761	-0.5743
ENSG00000116459	ATP5F1	ATP synthase, H+ transporting, mitochondrial Fo complex subunit B1 [Source:HGNC Symbol;Acc:HGNC:840]	0.02764	-0.5277
ENSG00000265354	TIMM23	translocase of inner mitochondrial membrane 23 [Source:HGNC Symbol;Acc:HGNC:17312]	0.02766	-0.5079
ENSG00000105298	CACTIN	cactin, spliceosome C complex subunit [Source:HGNC Symbol;Acc:HGNC:29938]	0.02768	0.7999
ENSG00000197756	RPL37A	ribosomal protein L37a [Source:HGNC Symbol;Acc:HGNC:10348]	0.02771	-0.5726
ENSG00000133019	CHRM3	cholinergic receptor muscarinic 3 [Source:HGNC Symbol;Acc:HGNC:1952]	0.02772	-2.936
ENSG00000169682	SPNS1	sphingolipid transporter 1 (putative) [Source:HGNC Symbol;Acc:HGNC:30621]	0.02775	0.9186
ENSG00000169429	CXCL8	C-X-C motif chemokine ligand 8 [Source:HGNC Symbol;Acc:HGNC:6025]	0.02776	4.738
ENSG00000064545	TMEM161A	transmembrane protein 161A [Source:HGNC Symbol;Acc:HGNC:26020]	0.0278	0.8986
ENSG00000100982	PCIF1	PDX1 C-terminal inhibiting factor 1 [Source:HGNC Symbol;Acc:HGNC:16200]	0.02782	0.5079
ENSG00000126785	RHOJ	ras homolog family member J [Source:HGNC Symbol;Acc:HGNC:688]	0.02783	-1.172
ENSG00000070010	UFD1	ubiquitin recognition factor in ER associated degradation 1 [Source:HGNC Symbol;Acc:HGNC:12520]	0.02787	-0.5642
ENSG00000250317	SMIM20	small integral membrane protein 20 [Source:HGNC Symbol;Acc:HGNC:37260]	0.02791	-0.5671
ENSG00000023191	RNH1	ribonuclease/angiogenin inhibitor 1 [Source:HGNC Symbol;Acc:HGNC:10074]	0.02792	0.941
ENSG00000284024	AC069544.2		0.02799	0.9085
ENSG00000144713	RPL32	ribosomal protein L32 [Source:HGNC Symbol;Acc:HGNC:10336]	0.02803	-0.5847
ENSG00000168758	SEMA4C	semaphorin 4C [Source:HGNC Symbol;Acc:HGNC:10731]	0.02804	0.6734
ENSG00000178623	GPR35	G protein-coupled receptor 35 [Source:HGNC Symbol;Acc:HGNC:4492]	0.02806	0.8317
ENSG00000163734	CXCL3	C-X-C motif chemokine ligand 3 [Source:HGNC Symbol;Acc:HGNC:4604]	0.02811	3.407
ENSG00000137449	CPEB2	cytoplasmic polyadenylation element binding protein 2 [Source:HGNC Symbol;Acc:HGNC:21745]	0.02814	0.7262
ENSG00000131697	NPHP4	nephrocystin 4 [Source:HGNC Symbol;Acc:HGNC:19104]	0.02814	0.7691
ENSG00000214063	TSPAN4	tetraspanin 4 [Source:HGNC Symbol;Acc:HGNC:11859]	0.02814	0.9686
ENSG00000127580	WDR24	WD repeat domain 24 [Source:HGNC Symbol;Acc:HGNC:20852]	0.02818	1.07
ENSG00000176438	SYNE3	spectrin repeat containing nuclear envelope family member 3 [Source:HGNC Symbol;Acc:HGNC:19861]	0.02824	0.5932
ENSG00000103335	PIEZO1	piezo type mechanosensitive ion channel component 1 [Source:HGNC Symbol;Acc:HGNC:28993]	0.02824	1.059
ENSG00000161618	ALDH16A1	aldehyde dehydrogenase 16 family member A1 [Source:HGNC Symbol;Acc:HGNC:28114]	0.02829	1.05
ENSG00000198668	CALM1	calmodulin 1 [Source:HGNC Symbol;Acc:HGNC:1442]	0.02835	-0.548
ENSG00000141741	MIEN1	migration and invasion enhancer 1 [Source:HGNC Symbol;Acc:HGNC:28230]	0.0284	-0.5083
ENSG00000140992	PDPK1	3-phosphoinositide dependent protein kinase 1 [Source:HGNC Symbol;Acc:HGNC:8816]	0.02844	0.5756
ENSG00000089351	GRAMD1A	GRAM domain containing 1A [Source:HGNC Symbol;Acc:HGNC:29305]	0.02846	0.7442
ENSG00000131435	PDLIM4	PDZ and LIM domain 4 [Source:HGNC Symbol;Acc:HGNC:16501]	0.02855	0.7371
ENSG00000280649	AC245100.8		0.02859	0.8513
ENSG00000092841	MYL6	myosin light chain 6 [Source:HGNC Symbol;Acc:HGNC:7587]	0.02864	-0.6646
ENSG00000160007	ARHGAP35	Rho GTPase activating protein 35 [Source:HGNC Symbol;Acc:HGNC:4591]	0.02866	0.9449
ENSG00000187164	SHTN1	shootin 1 [Source:HGNC Symbol;Acc:HGNC:29319]	0.02877	-0.6447
ENSG00000253649	PRSS51	protease, serine 51 [Source:HGNC Symbol;Acc:HGNC:37321]	0.02879	-1.172
ENSG00000116786	PLEKHM2	pleckstrin homology and RUN domain containing M2 [Source:HGNC Symbol;Acc:HGNC:29131]	0.0288	0.8717
ENSG00000147684	NDUFB9	NADH:ubiquinone oxidoreductase subunit B9 [Source:HGNC Symbol;Acc:HGNC:7704]	0.02884	-0.578
ENSG00000106266	SNX8	sorting nexin 8 [Source:HGNC Symbol;Acc:HGNC:14972]	0.02888	0.7935
ENSG00000127419	TMEM175	transmembrane protein 175 [Source:HGNC Symbol;Acc:HGNC:28709]	0.02896	0.7654
ENSG00000258465	AL139011.2		0.02901	1.108
ENSG00000239789	MRPS17	mitochondrial ribosomal protein S17 [Source:HGNC Symbol;Acc:HGNC:14047]	0.02902	-0.655
ENSG00000100038	TOP3B	topoisomerase (DNA) III beta [Source:HGNC Symbol;Acc:HGNC:11993]	0.02903	0.6458
ENSG00000160888	IER2	immediate early response 2 [Source:HGNC Symbol;Acc:HGNC:28871]	0.02906	-0.5514
ENSG00000145741	BTF3	basic transcription factor 3 [Source:HGNC Symbol;Acc:HGNC:1125]	0.02908	-0.5602
ENSG00000135048	TMEM2	transmembrane protein 2 [Source:HGNC Symbol;Acc:HGNC:11869]	0.02911	0.5477
ENSG00000204262	COL5A2	collagen type V alpha 2 chain [Source:HGNC Symbol;Acc:HGNC:2210]	0.02914	0.746
ENSG00000168259	DNAJC7	DnaJ heat shock protein family (Hsp40) member C7 [Source:HGNC Symbol;Acc:HGNC:12392]	0.02915	-0.5335
ENSG00000103707	MTFMT	mitochondrial methionyl-tRNA formyltransferase [Source:HGNC Symbol;Acc:HGNC:29666]	0.02928	-0.5947
ENSG00000104341	LAPTM4B	lysosomal protein transmembrane 4 beta [Source:HGNC Symbol;Acc:HGNC:13646]	0.02936	-0.7476
ENSG00000176101	SSNA1	SS nuclear autoantigen 1 [Source:HGNC Symbol;Acc:HGNC:11321]	0.02945	0.7092
ENSG00000096070	BRPF3	bromodomain and PHD finger containing 3 [Source:HGNC Symbol;Acc:HGNC:14256]	0.02946	0.5081
ENSG00000153774	CFDP1	craniofacial development protein 1 [Source:HGNC Symbol;Acc:HGNC:1873]	0.02949	-0.6449
ENSG00000175581	MRPL48	mitochondrial ribosomal protein L48 [Source:HGNC Symbol;Acc:HGNC:16653]	0.0295	-0.7468
ENSG00000095951	HIVEP1	human immunodeficiency virus type I enhancer binding protein 1 [Source:HGNC Symbol;Acc:HGNC:4920]	0.02952	0.912
ENSG00000127586	CHTF18	chromosome transmission fidelity factor 18 [Source:HGNC Symbol;Acc:HGNC:18435]	0.02954	0.9855
ENSG00000160211	G6PD	glucose-6-phosphate dehydrogenase [Source:HGNC Symbol;Acc:HGNC:4057]	0.02964	0.6929
ENSG00000182240	BACE2	beta-site APP-cleaving enzyme 2 [Source:HGNC Symbol;Acc:HGNC:934]	0.02965	-0.9026
ENSG00000087302	C14orf166	chromosome 14 open reading frame 166 [Source:HGNC Symbol;Acc:HGNC:23169]	0.02977	-0.601
ENSG00000131759	RARA	retinoic acid receptor alpha [Source:HGNC Symbol;Acc:HGNC:9864]	0.02979	0.6252
ENSG00000147586	MRPS28	mitochondrial ribosomal protein S28 [Source:HGNC Symbol;Acc:HGNC:14513]	0.02985	-0.6647
ENSG00000123933	MXD4	MAX dimerization protein 4 [Source:HGNC Symbol;Acc:HGNC:13906]	0.02988	1.04
ENSG00000120322	PCDHB8	protocadherin beta 8 [Source:HGNC Symbol;Acc:HGNC:8693]	0.02989	0.9633
ENSG00000138175	ARL3	ADP ribosylation factor like GTPase 3 [Source:HGNC Symbol;Acc:HGNC:694]	0.02991	-0.5328
ENSG00000163584	RPL22L1	ribosomal protein L22 like 1 [Source:HGNC Symbol;Acc:HGNC:27610]	0.02992	-0.9881
ENSG00000006453	BAIAP2L1	BAI1 associated protein 2 like 1 [Source:HGNC Symbol;Acc:HGNC:21649]	0.02995	-1.39
ENSG00000143106	PSMA5	proteasome subunit alpha 5 [Source:HGNC Symbol;Acc:HGNC:9534]	0.03002	-0.9545
ENSG00000125691	RPL23	ribosomal protein L23 [Source:HGNC Symbol;Acc:HGNC:10316]	0.03004	-0.5889
ENSG00000279672	AP006621.5		0.03005	1.382
ENSG00000134333	LDHA	lactate dehydrogenase A [Source:HGNC Symbol;Acc:HGNC:6535]	0.03008	-0.7192
ENSG00000172403	SYNPO2	synaptopodin 2 [Source:HGNC Symbol;Acc:HGNC:17732]	0.03012	-1.12
ENSG00000224877	NDUFAF8	NADH:ubiquinone oxidoreductase complex assembly factor 8 [Source:HGNC Symbol;Acc:HGNC:33551]	0.03016	-0.5806
ENSG00000115541	HSPE1	heat shock protein family E (Hsp10) member 1 [Source:HGNC Symbol;Acc:HGNC:5269]	0.03019	-0.6425
ENSG00000128039	SRD5A3	steroid 5 alpha-reductase 3 [Source:HGNC Symbol;Acc:HGNC:25812]	0.03019	-0.5384
ENSG00000077044	DGKD	diacylglycerol kinase delta [Source:HGNC Symbol;Acc:HGNC:2851]	0.03024	0.7032
ENSG00000141338	ABCA8	ATP binding cassette subfamily A member 8 [Source:HGNC Symbol;Acc:HGNC:38]	0.03029	0.8897
ENSG00000128891	C15orf57	chromosome 15 open reading frame 57 [Source:HGNC Symbol;Acc:HGNC:28295]	0.0303	-0.5232
ENSG00000214338	SOGA3	SOGA family member 3 [Source:HGNC Symbol;Acc:HGNC:21494]	0.03034	0.8987
ENSG00000164105	SAP30	Sin3A associated protein 30 [Source:HGNC Symbol;Acc:HGNC:10532]	0.03035	-0.6233
ENSG00000021762	OSBPL5	oxysterol binding protein like 5 [Source:HGNC Symbol;Acc:HGNC:16392]	0.03038	0.5033
ENSG00000163864	NMNAT3	nicotinamide nucleotide adenylyltransferase 3 [Source:HGNC Symbol;Acc:HGNC:20989]	0.03042	-0.6581
ENSG00000171227	TMEM37	transmembrane protein 37 [Source:HGNC Symbol;Acc:HGNC:18216]	0.03054	-0.5795
ENSG00000187608	ISG15	ISG15 ubiquitin-like modifier [Source:HGNC Symbol;Acc:HGNC:4053]	0.03059	1.082
ENSG00000065000	AP3D1	adaptor related protein complex 3 delta 1 subunit [Source:HGNC Symbol;Acc:HGNC:568]	0.03061	0.5322
ENSG00000112837	TBX18	T-box 18 [Source:HGNC Symbol;Acc:HGNC:11595]	0.03087	1.141
ENSG00000090006	LTBP4	latent transforming growth factor beta binding protein 4 [Source:HGNC Symbol;Acc:HGNC:6717]	0.03087	1.373
ENSG00000171298	GAA	glucosidase alpha, acid [Source:HGNC Symbol;Acc:HGNC:4065]	0.0309	1.305
ENSG00000143867	OSR1	odd-skipped related transciption factor 1 [Source:HGNC Symbol;Acc:HGNC:8111]	0.03095	0.7783
ENSG00000167962	ZNF598	zinc finger protein 598 [Source:HGNC Symbol;Acc:HGNC:28079]	0.03097	0.6656
ENSG00000087884	AAMDC	adipogenesis associated Mth938 domain containing [Source:HGNC Symbol;Acc:HGNC:30205]	0.03098	-0.7947
ENSG00000162300	ZFPL1	zinc finger protein like 1 [Source:HGNC Symbol;Acc:HGNC:12868]	0.03098	0.5779
ENSG00000122026	RPL21	ribosomal protein L21 [Source:HGNC Symbol;Acc:HGNC:10313]	0.03103	-0.7067
ENSG00000140280	LYSMD2	LysM domain containing 2 [Source:HGNC Symbol;Acc:HGNC:28571]	0.03104	-0.8382
ENSG00000171570	RAB4B-EGLN2	RAB4B-EGLN2 readthrough (NMD candidate) [Source:HGNC Symbol;Acc:HGNC:44465]	0.03105	1.369
ENSG00000146540	C7orf50	chromosome 7 open reading frame 50 [Source:HGNC Symbol;Acc:HGNC:22421]	0.03106	0.6342
ENSG00000204264	PSMB8	proteasome subunit beta 8 [Source:HGNC Symbol;Acc:HGNC:9545]	0.03107	-0.6269
ENSG00000258366	RTEL1	regulator of telomere elongation helicase 1 [Source:HGNC Symbol;Acc:HGNC:15888]	0.0312	0.8979
ENSG00000159733	ZFYVE28	zinc finger FYVE-type containing 28 [Source:HGNC Symbol;Acc:HGNC:29334]	0.03124	0.7554
ENSG00000128683	GAD1	glutamate decarboxylase 1 [Source:HGNC Symbol;Acc:HGNC:4092]	0.03125	-1.256
ENSG00000197818	SLC9A8	solute carrier family 9 member A8 [Source:HGNC Symbol;Acc:HGNC:20728]	0.03127	0.6428
ENSG00000196497	IPO4	importin 4 [Source:HGNC Symbol;Acc:HGNC:19426]	0.03129	0.6381
ENSG00000175213	ZNF408	zinc finger protein 408 [Source:HGNC Symbol;Acc:HGNC:20041]	0.03131	0.8181
ENSG00000184898	RBM43	RNA binding motif protein 43 [Source:HGNC Symbol;Acc:HGNC:24790]	0.03138	0.5161
ENSG00000143947	RPS27A	ribosomal protein S27a [Source:HGNC Symbol;Acc:HGNC:10417]	0.0314	-0.679
ENSG00000108821	COL1A1	collagen type I alpha 1 chain [Source:HGNC Symbol;Acc:HGNC:2197]	0.03141	1.424
ENSG00000283761	AC118553.2		0.03142	1.761
ENSG00000129596	CDO1	cysteine dioxygenase type 1 [Source:HGNC Symbol;Acc:HGNC:1795]	0.03145	-1.721
ENSG00000124875	CXCL6	C-X-C motif chemokine ligand 6 [Source:HGNC Symbol;Acc:HGNC:10643]	0.03149	4.713
ENSG00000125166	GOT2	glutamic-oxaloacetic transaminase 2 [Source:HGNC Symbol;Acc:HGNC:4433]	0.0316	-0.6858
ENSG00000164877	MICALL2	MICAL like 2 [Source:HGNC Symbol;Acc:HGNC:29672]	0.0316	0.9878
ENSG00000182325	FBXL6	F-box and leucine rich repeat protein 6 [Source:HGNC Symbol;Acc:HGNC:13603]	0.03161	0.6577
ENSG00000204272	NBDY	negative regulator of P-body association [Source:HGNC Symbol;Acc:HGNC:50713]	0.03162	-0.5291
ENSG00000177519	RPRM	reprimo, TP53 dependent G2 arrest mediator homolog [Source:HGNC Symbol;Acc:HGNC:24201]	0.03169	-0.9278
ENSG00000021826	CPS1	carbamoyl-phosphate synthase 1 [Source:HGNC Symbol;Acc:HGNC:2323]	0.03169	0.6648
ENSG00000136274	NACAD	NAC alpha domain containing [Source:HGNC Symbol;Acc:HGNC:22196]	0.03169	0.9433
ENSG00000144619	CNTN4	contactin 4 [Source:HGNC Symbol;Acc:HGNC:2174]	0.0317	-0.6366
ENSG00000182858	ALG12	ALG12, alpha-1,6-mannosyltransferase [Source:HGNC Symbol;Acc:HGNC:19358]	0.03172	0.5764
ENSG00000116703	PDC	phosducin [Source:HGNC Symbol;Acc:HGNC:8759]	0.03175	0.9891
ENSG00000198121	LPAR1	lysophosphatidic acid receptor 1 [Source:HGNC Symbol;Acc:HGNC:3166]	0.03175	1.081
ENSG00000085276	MECOM	MDS1 and EVI1 complex locus [Source:HGNC Symbol;Acc:HGNC:3498]	0.03177	1.848
ENSG00000140990	NDUFB10	NADH:ubiquinone oxidoreductase subunit B10 [Source:HGNC Symbol;Acc:HGNC:7696]	0.03181	-0.5241
ENSG00000118242	MREG	melanoregulin [Source:HGNC Symbol;Acc:HGNC:25478]	0.03183	-0.832
ENSG00000174173	TRMT10C	tRNA methyltransferase 10C, mitochondrial RNase P subunit [Source:HGNC Symbol;Acc:HGNC:26022]	0.03184	-0.5612
ENSG00000133466	C1QTNF6	C1q and TNF related 6 [Source:HGNC Symbol;Acc:HGNC:14343]	0.03184	0.7605
ENSG00000253537	PCDHGA7	protocadherin gamma subfamily A, 7 [Source:HGNC Symbol;Acc:HGNC:8705]	0.03191	1.682
ENSG00000143653	SCCPDH	saccharopine dehydrogenase (putative) [Source:HGNC Symbol;Acc:HGNC:24275]	0.03202	-0.5519
ENSG00000196517	SLC6A9	solute carrier family 6 member 9 [Source:HGNC Symbol;Acc:HGNC:11056]	0.03204	0.8602
ENSG00000132639	SNAP25	synaptosome associated protein 25 [Source:HGNC Symbol;Acc:HGNC:11132]	0.03204	1.605
ENSG00000167967	E4F1	E4F transcription factor 1 [Source:HGNC Symbol;Acc:HGNC:3121]	0.03214	1.068
ENSG00000101265	RASSF2	Ras association domain family member 2 [Source:HGNC Symbol;Acc:HGNC:9883]	0.03219	1.711
ENSG00000177302	TOP3A	topoisomerase (DNA) III alpha [Source:HGNC Symbol;Acc:HGNC:11992]	0.03224	0.5505
ENSG00000011132	APBA3	amyloid beta precursor protein binding family A member 3 [Source:HGNC Symbol;Acc:HGNC:580]	0.03225	0.9746
ENSG00000182551	ADI1	acireductone dioxygenase 1 [Source:HGNC Symbol;Acc:HGNC:30576]	0.03227	-0.6098
ENSG00000000971	CFH	complement factor H [Source:HGNC Symbol;Acc:HGNC:4883]	0.03228	1.226
ENSG00000063245	EPN1	epsin 1 [Source:HGNC Symbol;Acc:HGNC:21604]	0.03229	0.5046
ENSG00000123064	DDX54	DEAD-box helicase 54 [Source:HGNC Symbol;Acc:HGNC:20084]	0.0323	0.5587
ENSG00000185085	INTS5	integrator complex subunit 5 [Source:HGNC Symbol;Acc:HGNC:29352]	0.03235	0.5286
ENSG00000198840	MT-ND3	mitochondrially encoded NADH:ubiquinone oxidoreductase core subunit 3 [Source:HGNC Symbol;Acc:HGNC:7458]	0.03243	-0.5041
ENSG00000181029	TRAPPC5	trafficking protein particle complex 5 [Source:HGNC Symbol;Acc:HGNC:23067]	0.03246	1.23
ENSG00000137726	FXYD6	FXYD domain containing ion transport regulator 6 [Source:HGNC Symbol;Acc:HGNC:4030]	0.03251	-0.583
ENSG00000198925	ATG9A	autophagy related 9A [Source:HGNC Symbol;Acc:HGNC:22408]	0.03251	0.6541
ENSG00000241343	RPL36A	ribosomal protein L36a [Source:HGNC Symbol;Acc:HGNC:10359]	0.03261	-0.6573
ENSG00000105732	ZNF574	zinc finger protein 574 [Source:HGNC Symbol;Acc:HGNC:26166]	0.03265	0.6873
ENSG00000110422	HIPK3	homeodomain interacting protein kinase 3 [Source:HGNC Symbol;Acc:HGNC:4915]	0.03282	0.5511
ENSG00000140859	KIFC3	kinesin family member C3 [Source:HGNC Symbol;Acc:HGNC:6326]	0.03285	0.5955
ENSG00000259024	TVP23C-CDRT4	TVP23C-CDRT4 readthrough [Source:HGNC Symbol;Acc:HGNC:42961]	0.03291	1.163
ENSG00000115286	NDUFS7	NADH:ubiquinone oxidoreductase core subunit S7 [Source:HGNC Symbol;Acc:HGNC:7714]	0.03294	1.034
ENSG00000105376	ICAM5	intercellular adhesion molecule 5 [Source:HGNC Symbol;Acc:HGNC:5348]	0.03301	1.06
ENSG00000109743	BST1	bone marrow stromal cell antigen 1 [Source:HGNC Symbol;Acc:HGNC:1118]	0.03303	-1.048
ENSG00000185920	PTCH1	patched 1 [Source:HGNC Symbol;Acc:HGNC:9585]	0.03308	0.7499
ENSG00000267059	AC005943.1		0.03308	1.932
ENSG00000152078	TMEM56	transmembrane protein 56 [Source:HGNC Symbol;Acc:HGNC:26477]	0.03312	-1.169
ENSG00000100401	RANGAP1	Ran GTPase activating protein 1 [Source:HGNC Symbol;Acc:HGNC:9854]	0.03319	0.7868
ENSG00000136859	ANGPTL2	angiopoietin like 2 [Source:HGNC Symbol;Acc:HGNC:490]	0.03321	0.8997
ENSG00000160808	MYL3	myosin light chain 3 [Source:HGNC Symbol;Acc:HGNC:7584]	0.03323	1.353
ENSG00000261236	BOP1	block of proliferation 1 [Source:HGNC Symbol;Acc:HGNC:15519]	0.03324	0.5573
ENSG00000140945	CDH13	cadherin 13 [Source:HGNC Symbol;Acc:HGNC:1753]	0.03328	-0.7875
ENSG00000107186	MPDZ	multiple PDZ domain crumbs cell polarity complex component [Source:HGNC Symbol;Acc:HGNC:7208]	0.03329	0.6499
ENSG00000164308	ERAP2	endoplasmic reticulum aminopeptidase 2 [Source:HGNC Symbol;Acc:HGNC:29499]	0.03331	3.48
ENSG00000119986	AVPI1	arginine vasopressin induced 1 [Source:HGNC Symbol;Acc:HGNC:30898]	0.03339	-0.5694
ENSG00000159263	SIM2	single-minded family bHLH transcription factor 2 [Source:HGNC Symbol;Acc:HGNC:10883]	0.0334	-0.8543
ENSG00000185359	HGS	hepatocyte growth factor-regulated tyrosine kinase substrate [Source:HGNC Symbol;Acc:HGNC:4897]	0.03344	0.631
ENSG00000099992	TBC1D10A	TBC1 domain family member 10A [Source:HGNC Symbol;Acc:HGNC:23609]	0.0336	0.64
ENSG00000198712	MT-CO2	mitochondrially encoded cytochrome c oxidase II [Source:HGNC Symbol;Acc:HGNC:7421]	0.03361	-0.6025
ENSG00000159199	ATP5G1	ATP synthase, H+ transporting, mitochondrial Fo complex subunit C1 (subunit 9) [Source:HGNC Symbol;Acc:HGNC:841]	0.03365	-0.5869
ENSG00000100263	RHBDD3	rhomboid domain containing 3 [Source:HGNC Symbol;Acc:HGNC:1308]	0.03365	0.9618
ENSG00000136878	USP20	ubiquitin specific peptidase 20 [Source:HGNC Symbol;Acc:HGNC:12619]	0.0337	0.5675
ENSG00000142002	DPP9	dipeptidyl peptidase 9 [Source:HGNC Symbol;Acc:HGNC:18648]	0.03379	0.5752
ENSG00000213619	NDUFS3	NADH:ubiquinone oxidoreductase core subunit S3 [Source:HGNC Symbol;Acc:HGNC:7710]	0.03391	-0.6912
ENSG00000179134	SAMD4B	sterile alpha motif domain containing 4B [Source:HGNC Symbol;Acc:HGNC:25492]	0.03398	0.5816
ENSG00000137806	NDUFAF1	NADH:ubiquinone oxidoreductase complex assembly factor 1 [Source:HGNC Symbol;Acc:HGNC:18828]	0.03401	-0.5746
ENSG00000102858	MGRN1	mahogunin ring finger 1 [Source:HGNC Symbol;Acc:HGNC:20254]	0.03401	0.9863
ENSG00000198718	TOGARAM1	TOG array regulator of axonemal microtubules 1 [Source:HGNC Symbol;Acc:HGNC:19959]	0.03409	0.6166
ENSG00000188157	AGRN	agrin [Source:HGNC Symbol;Acc:HGNC:329]	0.03414	0.5947
ENSG00000143355	LHX9	LIM homeobox 9 [Source:HGNC Symbol;Acc:HGNC:14222]	0.03417	-3.448
ENSG00000196549	MME	membrane metalloendopeptidase [Source:HGNC Symbol;Acc:HGNC:7154]	0.03425	1.244
ENSG00000144893	MED12L	mediator complex subunit 12 like [Source:HGNC Symbol;Acc:HGNC:16050]	0.03427	1.14
ENSG00000181090	EHMT1	euchromatic histone lysine methyltransferase 1 [Source:HGNC Symbol;Acc:HGNC:24650]	0.03433	0.5583
ENSG00000151748	SAV1	salvador family WW domain containing protein 1 [Source:HGNC Symbol;Acc:HGNC:17795]	0.03436	0.6662
ENSG00000108175	ZMIZ1	zinc finger MIZ-type containing 1 [Source:HGNC Symbol;Acc:HGNC:16493]	0.03436	0.6712
ENSG00000213123	TCTEX1D2	Tctex1 domain containing 2 [Source:HGNC Symbol;Acc:HGNC:28482]	0.03439	-0.6897
ENSG00000169629	RGPD8	RANBP2-like and GRIP domain containing 8 [Source:HGNC Symbol;Acc:HGNC:9849]	0.0344	1.176
ENSG00000154917	RAB6B	RAB6B, member RAS oncogene family [Source:HGNC Symbol;Acc:HGNC:14902]	0.03447	-0.9272
ENSG00000132109	TRIM21	tripartite motif containing 21 [Source:HGNC Symbol;Acc:HGNC:11312]	0.03448	-0.6166
ENSG00000158887	MPZ	myelin protein zero [Source:HGNC Symbol;Acc:HGNC:7225]	0.03452	-1.052
ENSG00000196924	FLNA	filamin A [Source:HGNC Symbol;Acc:HGNC:3754]	0.03453	0.9515
ENSG00000132153	DHX30	DExH-box helicase 30 [Source:HGNC Symbol;Acc:HGNC:16716]	0.03466	0.6006
ENSG00000070423	RNF126	ring finger protein 126 [Source:HGNC Symbol;Acc:HGNC:21151]	0.03467	0.7704
ENSG00000134569	LRP4	LDL receptor related protein 4 [Source:HGNC Symbol;Acc:HGNC:6696]	0.03467	1.504
ENSG00000259040	BLOC1S5-TXNDC5	BLOC1S5-TXNDC5 readthrough (NMD candidate) [Source:HGNC Symbol;Acc:HGNC:42001]	0.03467	1.95
ENSG00000126458	RRAS	related RAS viral (r-ras) oncogene homolog [Source:HGNC Symbol;Acc:HGNC:10447]	0.03476	0.5732
ENSG00000238243	OR2W3	olfactory receptor family 2 subfamily W member 3 [Source:HGNC Symbol;Acc:HGNC:15021]	0.03481	-1.956
ENSG00000099381	SETD1A	SET domain containing 1A [Source:HGNC Symbol;Acc:HGNC:29010]	0.03481	0.5831
ENSG00000180287	PLD5	phospholipase D family member 5 [Source:HGNC Symbol;Acc:HGNC:26879]	0.03487	0.7027
ENSG00000156140	ADAMTS3	ADAM metallopeptidase with thrombospondin type 1 motif 3 [Source:HGNC Symbol;Acc:HGNC:219]	0.03487	1.466
ENSG00000173621	LRFN4	leucine rich repeat and fibronectin type III domain containing 4 [Source:HGNC Symbol;Acc:HGNC:28456]	0.03488	0.9249
ENSG00000122547	EEPD1	endonuclease/exonuclease/phosphatase family domain containing 1 [Source:HGNC Symbol;Acc:HGNC:22223]	0.03493	1.043
ENSG00000117602	RCAN3	RCAN family member 3 [Source:HGNC Symbol;Acc:HGNC:3042]	0.03497	-0.551
ENSG00000105364	MRPL4	mitochondrial ribosomal protein L4 [Source:HGNC Symbol;Acc:HGNC:14276]	0.035	0.5085
ENSG00000116962	NID1	nidogen 1 [Source:HGNC Symbol;Acc:HGNC:7821]	0.03502	0.5367
ENSG00000186480	INSIG1	insulin induced gene 1 [Source:HGNC Symbol;Acc:HGNC:6083]	0.03511	-0.6673
ENSG00000197822	OCLN	occludin [Source:HGNC Symbol;Acc:HGNC:8104]	0.03512	-0.8592
ENSG00000108518	PFN1	profilin 1 [Source:HGNC Symbol;Acc:HGNC:8881]	0.03519	-0.6573
ENSG00000088826	SMOX	spermine oxidase [Source:HGNC Symbol;Acc:HGNC:15862]	0.03519	0.8218
ENSG00000172663	TMEM134	transmembrane protein 134 [Source:HGNC Symbol;Acc:HGNC:26142]	0.03522	0.7989
ENSG00000099331	MYO9B	myosin IXB [Source:HGNC Symbol;Acc:HGNC:7609]	0.0353	0.5445
ENSG00000100908	EMC9	ER membrane protein complex subunit 9 [Source:HGNC Symbol;Acc:HGNC:20273]	0.03531	-0.7012
ENSG00000239282	CASTOR1	cytosolic arginine sensor for mTORC1 subunit 1 [Source:HGNC Symbol;Acc:HGNC:34423]	0.03536	1.107
ENSG00000171202	TMEM126A	transmembrane protein 126A [Source:HGNC Symbol;Acc:HGNC:25382]	0.03542	-0.617
ENSG00000198598	MMP17	matrix metallopeptidase 17 [Source:HGNC Symbol;Acc:HGNC:7163]	0.03542	1.392
ENSG00000008324	SS18L2	SS18 like 2 [Source:HGNC Symbol;Acc:HGNC:15593]	0.03544	-0.6484
ENSG00000279419	AC004925.1		0.03551	-0.9453
ENSG00000111678	C12orf57	chromosome 12 open reading frame 57 [Source:HGNC Symbol;Acc:HGNC:29521]	0.03551	0.6926
ENSG00000100612	DHRS7	dehydrogenase/reductase 7 [Source:HGNC Symbol;Acc:HGNC:21524]	0.03553	-0.7018
ENSG00000138640	FAM13A	family with sequence similarity 13 member A [Source:HGNC Symbol;Acc:HGNC:19367]	0.03555	0.5982
ENSG00000090263	MRPS33	mitochondrial ribosomal protein S33 [Source:HGNC Symbol;Acc:HGNC:16634]	0.03558	-0.563
ENSG00000160013	PTGIR	prostaglandin I2 (prostacyclin) receptor (IP) [Source:HGNC Symbol;Acc:HGNC:9602]	0.03562	-0.8182
ENSG00000126464	PRR12	proline rich 12 [Source:HGNC Symbol;Acc:HGNC:29217]	0.03563	0.8035
ENSG00000173421	CCDC36	coiled-coil domain containing 36 [Source:HGNC Symbol;Acc:HGNC:27945]	0.03565	1.103
ENSG00000150456	EEF1AKMT1	EEF1A lysine methyltransferase 1 [Source:HGNC Symbol;Acc:HGNC:27351]	0.03571	-0.551
ENSG00000116406	EDEM3	ER degradation enhancing alpha-mannosidase like protein 3 [Source:HGNC Symbol;Acc:HGNC:16787]	0.03573	0.5436
ENSG00000214376	VSTM5	V-set and transmembrane domain containing 5 [Source:HGNC Symbol;Acc:HGNC:34443]	0.03576	-0.9543
ENSG00000156170	NDUFAF6	NADH:ubiquinone oxidoreductase complex assembly factor 6 [Source:HGNC Symbol;Acc:HGNC:28625]	0.03579	-0.5958
ENSG00000176171	BNIP3	BCL2 interacting protein 3 [Source:HGNC Symbol;Acc:HGNC:1084]	0.03588	-0.5819
ENSG00000184752	NDUFA12	NADH:ubiquinone oxidoreductase subunit A12 [Source:HGNC Symbol;Acc:HGNC:23987]	0.03591	-0.5766
ENSG00000092096	SLC22A17	solute carrier family 22 member 17 [Source:HGNC Symbol;Acc:HGNC:23095]	0.03591	0.6694
ENSG00000175334	BANF1	barrier to autointegration factor 1 [Source:HGNC Symbol;Acc:HGNC:17397]	0.03595	-0.5078
ENSG00000114698	PLSCR4	phospholipid scramblase 4 [Source:HGNC Symbol;Acc:HGNC:16497]	0.03603	0.6734
ENSG00000149091	DGKZ	diacylglycerol kinase zeta [Source:HGNC Symbol;Acc:HGNC:2857]	0.03604	0.5651
ENSG00000242802	AP5Z1	adaptor related protein complex 5 zeta 1 subunit [Source:HGNC Symbol;Acc:HGNC:22197]	0.03608	1.024
ENSG00000113558	SKP1	S-phase kinase associated protein 1 [Source:HGNC Symbol;Acc:HGNC:10899]	0.03611	-0.5564
ENSG00000185274	WBSCR17	Williams-Beuren syndrome chromosome region 17 [Source:HGNC Symbol;Acc:HGNC:16347]	0.03611	0.7707
ENSG00000105671	DDX49	DEAD-box helicase 49 [Source:HGNC Symbol;Acc:HGNC:18684]	0.03616	0.5902
ENSG00000214736	TOMM6	translocase of outer mitochondrial membrane 6 [Source:HGNC Symbol;Acc:HGNC:34528]	0.03618	-0.5625
ENSG00000116251	RPL22	ribosomal protein L22 [Source:HGNC Symbol;Acc:HGNC:10315]	0.03626	-0.5431
ENSG00000262304	AC027796.3		0.03628	0.6998
ENSG00000145734	BDP1	B double prime 1, subunit of RNA polymerase III transcription initiation factor IIIB [Source:HGNC Symbol;Acc:HGNC:13652]	0.03636	0.579
ENSG00000185437	SH3BGR	SH3 domain binding glutamate rich protein [Source:HGNC Symbol;Acc:HGNC:10822]	0.03641	-1.584
ENSG00000143515	ATP8B2	ATPase phospholipid transporting 8B2 [Source:HGNC Symbol;Acc:HGNC:13534]	0.03647	0.6787
ENSG00000169764	UGP2	UDP-glucose pyrophosphorylase 2 [Source:HGNC Symbol;Acc:HGNC:12527]	0.03655	-0.5267
ENSG00000107949	BCCIP	BRCA2 and CDKN1A interacting protein [Source:HGNC Symbol;Acc:HGNC:978]	0.03661	-0.5289
ENSG00000266472	MRPS21	mitochondrial ribosomal protein S21 [Source:HGNC Symbol;Acc:HGNC:14046]	0.03662	-0.5648
ENSG00000204220	PFDN6	prefoldin subunit 6 [Source:HGNC Symbol;Acc:HGNC:4926]	0.03667	-0.6639
ENSG00000278599	TBC1D3E	TBC1 domain family member 3E [Source:HGNC Symbol;Acc:HGNC:27071]	0.03667	1.881
ENSG00000113296	THBS4	thrombospondin 4 [Source:HGNC Symbol;Acc:HGNC:11788]	0.03669	2.575
ENSG00000184281	TSSC4	tumor suppressing subtransferable candidate 4 [Source:HGNC Symbol;Acc:HGNC:12386]	0.03674	0.8069
ENSG00000183779	ZNF703	zinc finger protein 703 [Source:HGNC Symbol;Acc:HGNC:25883]	0.0368	-0.6497
ENSG00000182175	RGMA	repulsive guidance molecule family member a [Source:HGNC Symbol;Acc:HGNC:30308]	0.03681	0.908
ENSG00000099998	GGT5	gamma-glutamyltransferase 5 [Source:HGNC Symbol;Acc:HGNC:4260]	0.03686	1.461
ENSG00000177548	RABEP2	rabaptin, RAB GTPase binding effector protein 2 [Source:HGNC Symbol;Acc:HGNC:24817]	0.03691	0.8623
ENSG00000069509	FUNDC1	FUN14 domain containing 1 [Source:HGNC Symbol;Acc:HGNC:28746]	0.03695	-0.6555
ENSG00000156650	KAT6B	lysine acetyltransferase 6B [Source:HGNC Symbol;Acc:HGNC:17582]	0.03696	0.5015
ENSG00000217555	CKLF	chemokine like factor [Source:HGNC Symbol;Acc:HGNC:13253]	0.03708	-0.6246
ENSG00000007255	TRAPPC6A	trafficking protein particle complex 6A [Source:HGNC Symbol;Acc:HGNC:23069]	0.03719	0.8887
ENSG00000178172	SPINK6	serine peptidase inhibitor, Kazal type 6 [Source:HGNC Symbol;Acc:HGNC:29486]	0.03723	-1.749
ENSG00000178773	CPNE7	copine 7 [Source:HGNC Symbol;Acc:HGNC:2320]	0.03724	1.187
ENSG00000104427	ZC2HC1A	zinc finger C2HC-type containing 1A [Source:HGNC Symbol;Acc:HGNC:24277]	0.03726	0.5793
ENSG00000148848	ADAM12	ADAM metallopeptidase domain 12 [Source:HGNC Symbol;Acc:HGNC:190]	0.03739	-0.8098
ENSG00000065029	ZNF76	zinc finger protein 76 [Source:HGNC Symbol;Acc:HGNC:13149]	0.03741	0.5717
ENSG00000128791	TWSG1	twisted gastrulation BMP signaling modulator 1 [Source:HGNC Symbol;Acc:HGNC:12429]	0.03742	0.6263
ENSG00000128656	CHN1	chimerin 1 [Source:HGNC Symbol;Acc:HGNC:1943]	0.03749	-0.7527
ENSG00000127663	KDM4B	lysine demethylase 4B [Source:HGNC Symbol;Acc:HGNC:29136]	0.03759	0.6855
ENSG00000083168	KAT6A	lysine acetyltransferase 6A [Source:HGNC Symbol;Acc:HGNC:13013]	0.0376	0.5194
ENSG00000175220	ARHGAP1	Rho GTPase activating protein 1 [Source:HGNC Symbol;Acc:HGNC:673]	0.03761	0.5179
ENSG00000173264	GPR137	G protein-coupled receptor 137 [Source:HGNC Symbol;Acc:HGNC:24300]	0.03764	0.7458
ENSG00000162946	DISC1	disrupted in schizophrenia 1 [Source:HGNC Symbol;Acc:HGNC:2888]	0.03778	-1.161
ENSG00000186687	LYRM7	LYR motif containing 7 [Source:HGNC Symbol;Acc:HGNC:28072]	0.03783	0.5421
ENSG00000158863	FAM160B2	family with sequence similarity 160 member B2 [Source:HGNC Symbol;Acc:HGNC:16492]	0.03791	0.5646
ENSG00000017427	IGF1	insulin like growth factor 1 [Source:HGNC Symbol;Acc:HGNC:5464]	0.03792	1.726
ENSG00000221818	EBF2	early B-cell factor 2 [Source:HGNC Symbol;Acc:HGNC:19090]	0.03795	2.675
ENSG00000120675	DNAJC15	DnaJ heat shock protein family (Hsp40) member C15 [Source:HGNC Symbol;Acc:HGNC:20325]	0.03798	-0.5792
ENSG00000105556	MIER2	MIER family member 2 [Source:HGNC Symbol;Acc:HGNC:29210]	0.03798	0.6485
ENSG00000156482	RPL30	ribosomal protein L30 [Source:HGNC Symbol;Acc:HGNC:10333]	0.03799	-0.5881
ENSG00000082805	ERC1	ELKS/RAB6-interacting/CAST family member 1 [Source:HGNC Symbol;Acc:HGNC:17072]	0.038	0.5101
ENSG00000147813	NAPRT	nicotinate phosphoribosyltransferase [Source:HGNC Symbol;Acc:HGNC:30450]	0.03802	1.024
ENSG00000178980	SELENOW	selenoprotein W [Source:HGNC Symbol;Acc:HGNC:10752]	0.03809	-0.5878
ENSG00000249141	AL159163.1		0.03812	-0.9052
ENSG00000160360	GPSM1	G protein signaling modulator 1 [Source:HGNC Symbol;Acc:HGNC:17858]	0.03814	0.6449
ENSG00000137076	TLN1	talin 1 [Source:HGNC Symbol;Acc:HGNC:11845]	0.03815	0.7064
ENSG00000154529	CNTNAP3B	contactin associated protein-like 3B [Source:HGNC Symbol;Acc:HGNC:32035]	0.03829	-1.312
ENSG00000176261	ZBTB8OS	zinc finger and BTB domain containing 8 opposite strand [Source:HGNC Symbol;Acc:HGNC:24094]	0.03831	-0.5047
ENSG00000184209	SNRNP35	small nuclear ribonucleoprotein U11/U12 subunit 35 [Source:HGNC Symbol;Acc:HGNC:30852]	0.03834	-0.6495
ENSG00000196453	ZNF777	zinc finger protein 777 [Source:HGNC Symbol;Acc:HGNC:22213]	0.03837	0.5286
ENSG00000104973	MED25	mediator complex subunit 25 [Source:HGNC Symbol;Acc:HGNC:28845]	0.03837	0.8273
ENSG00000116194	ANGPTL1	angiopoietin like 1 [Source:HGNC Symbol;Acc:HGNC:489]	0.03837	0.8676
ENSG00000145416	MARCH1	membrane associated ring-CH-type finger 1 [Source:HGNC Symbol;Acc:HGNC:26077]	0.0384	-1.199
ENSG00000243649	CFB	complement factor B [Source:HGNC Symbol;Acc:HGNC:1037]	0.03846	1.233
ENSG00000100285	NEFH	neurofilament heavy [Source:HGNC Symbol;Acc:HGNC:7737]	0.03854	1.117
ENSG00000120899	PTK2B	protein tyrosine kinase 2 beta [Source:HGNC Symbol;Acc:HGNC:9612]	0.03864	0.9973
ENSG00000148339	SLC25A25	solute carrier family 25 member 25 [Source:HGNC Symbol;Acc:HGNC:20663]	0.03868	0.713
ENSG00000213585	VDAC1	voltage dependent anion channel 1 [Source:HGNC Symbol;Acc:HGNC:12669]	0.03869	-0.5198
ENSG00000147155	EBP	emopamil binding protein (sterol isomerase) [Source:HGNC Symbol;Acc:HGNC:3133]	0.0387	-0.8025
ENSG00000156795	WDYHV1	WDYHV motif containing 1 [Source:HGNC Symbol;Acc:HGNC:25490]	0.03871	-0.535
ENSG00000138794	CASP6	caspase 6 [Source:HGNC Symbol;Acc:HGNC:1507]	0.03874	-0.6101
ENSG00000131876	SNRPA1	small nuclear ribonucleoprotein polypeptide A' [Source:HGNC Symbol;Acc:HGNC:11152]	0.03879	-0.6562
ENSG00000132005	RFX1	regulatory factor X1 [Source:HGNC Symbol;Acc:HGNC:9982]	0.03884	0.9865
ENSG00000110700	RPS13	ribosomal protein S13 [Source:HGNC Symbol;Acc:HGNC:10386]	0.0389	-0.5876
ENSG00000159217	IGF2BP1	insulin like growth factor 2 mRNA binding protein 1 [Source:HGNC Symbol;Acc:HGNC:28866]	0.03891	1.031
ENSG00000182771	GRID1	glutamate ionotropic receptor delta type subunit 1 [Source:HGNC Symbol;Acc:HGNC:4575]	0.03901	-1.662
ENSG00000048540	LMO3	LIM domain only 3 [Source:HGNC Symbol;Acc:HGNC:6643]	0.03904	-1.019
ENSG00000166377	ATP9B	ATPase phospholipid transporting 9B (putative) [Source:HGNC Symbol;Acc:HGNC:13541]	0.03917	0.5248
ENSG00000161677	JOSD2	Josephin domain containing 2 [Source:HGNC Symbol;Acc:HGNC:28853]	0.03918	1.174
ENSG00000074855	ANO8	anoctamin 8 [Source:HGNC Symbol;Acc:HGNC:29329]	0.03925	0.9788
ENSG00000166902	MRPL16	mitochondrial ribosomal protein L16 [Source:HGNC Symbol;Acc:HGNC:14476]	0.03932	-0.5652
ENSG00000138382	METTL5	methyltransferase like 5 [Source:HGNC Symbol;Acc:HGNC:25006]	0.0394	-0.5611
ENSG00000198947	DMD	dystrophin [Source:HGNC Symbol;Acc:HGNC:2928]	0.03943	-1.972
ENSG00000176155	CCDC57	coiled-coil domain containing 57 [Source:HGNC Symbol;Acc:HGNC:27564]	0.03945	0.5682
ENSG00000187123	LYPD6	LY6/PLAUR domain containing 6 [Source:HGNC Symbol;Acc:HGNC:28751]	0.03955	-1.516
ENSG00000172638	EFEMP2	EGF containing fibulin like extracellular matrix protein 2 [Source:HGNC Symbol;Acc:HGNC:3219]	0.03956	0.6192
ENSG00000130270	ATP8B3	ATPase phospholipid transporting 8B3 [Source:HGNC Symbol;Acc:HGNC:13535]	0.03957	-1.168
ENSG00000100429	HDAC10	histone deacetylase 10 [Source:HGNC Symbol;Acc:HGNC:18128]	0.0396	0.8096
ENSG00000183826	BTBD9	BTB domain containing 9 [Source:HGNC Symbol;Acc:HGNC:21228]	0.03961	0.7942
ENSG00000186399	GOLGA8R	golgin A8 family member R [Source:HGNC Symbol;Acc:HGNC:44407]	0.03967	1.197
ENSG00000215421	ZNF407	zinc finger protein 407 [Source:HGNC Symbol;Acc:HGNC:19904]	0.03971	0.5654
ENSG00000163879	DNALI1	dynein axonemal light intermediate chain 1 [Source:HGNC Symbol;Acc:HGNC:14353]	0.03981	-0.7285
ENSG00000171823	FBXL14	F-box and leucine rich repeat protein 14 [Source:HGNC Symbol;Acc:HGNC:28624]	0.03988	1.223
ENSG00000214274	ANG	angiogenin [Source:HGNC Symbol;Acc:HGNC:483]	0.03996	-0.895
ENSG00000076344	RGS11	regulator of G protein signaling 11 [Source:HGNC Symbol;Acc:HGNC:9993]	0.03996	1.087
ENSG00000196116	TDRD7	tudor domain containing 7 [Source:HGNC Symbol;Acc:HGNC:30831]	0.04005	-0.5846
ENSG00000091972	CD200	CD200 molecule [Source:HGNC Symbol;Acc:HGNC:7203]	0.04015	-2.415
ENSG00000138772	ANXA3	annexin A3 [Source:HGNC Symbol;Acc:HGNC:541]	0.04015	-1.018
ENSG00000127220	ABHD8	abhydrolase domain containing 8 [Source:HGNC Symbol;Acc:HGNC:23759]	0.04015	1.134
ENSG00000083838	ZNF446	zinc finger protein 446 [Source:HGNC Symbol;Acc:HGNC:21036]	0.04016	0.6886
ENSG00000107984	DKK1	dickkopf WNT signaling pathway inhibitor 1 [Source:HGNC Symbol;Acc:HGNC:2891]	0.04024	-0.7927
ENSG00000166750	SLFN5	schlafen family member 5 [Source:HGNC Symbol;Acc:HGNC:28286]	0.04027	0.6116
ENSG00000145244	CORIN	corin, serine peptidase [Source:HGNC Symbol;Acc:HGNC:19012]	0.04031	1.489
ENSG00000136010	ALDH1L2	aldehyde dehydrogenase 1 family member L2 [Source:HGNC Symbol;Acc:HGNC:26777]	0.04035	0.7524
ENSG00000134352	IL6ST	interleukin 6 signal transducer [Source:HGNC Symbol;Acc:HGNC:6021]	0.04036	0.7751
ENSG00000196159	FAT4	FAT atypical cadherin 4 [Source:HGNC Symbol;Acc:HGNC:23109]	0.04041	1.04
ENSG00000171872	KLF17	Kruppel like factor 17 [Source:HGNC Symbol;Acc:HGNC:18830]	0.04043	-1.031
ENSG00000240747	KRBOX1	KRAB box domain containing 1 [Source:HGNC Symbol;Acc:HGNC:38708]	0.04055	-1.38
ENSG00000104957	CCDC130	coiled-coil domain containing 130 [Source:HGNC Symbol;Acc:HGNC:28118]	0.04061	0.6457
ENSG00000130816	DNMT1	DNA methyltransferase 1 [Source:HGNC Symbol;Acc:HGNC:2976]	0.04062	0.5758
ENSG00000152953	STK32B	serine/threonine kinase 32B [Source:HGNC Symbol;Acc:HGNC:14217]	0.04064	-0.9501
ENSG00000178385	PLEKHM3	pleckstrin homology domain containing M3 [Source:HGNC Symbol;Acc:HGNC:34006]	0.04065	0.8204
ENSG00000106789	CORO2A	coronin 2A [Source:HGNC Symbol;Acc:HGNC:2255]	0.04067	-1.003
ENSG00000102683	SGCG	sarcoglycan gamma [Source:HGNC Symbol;Acc:HGNC:10809]	0.04068	-1.82
ENSG00000204859	ZBTB48	zinc finger and BTB domain containing 48 [Source:HGNC Symbol;Acc:HGNC:4930]	0.0407	0.5722
ENSG00000217236	SP9	Sp9 transcription factor [Source:HGNC Symbol;Acc:HGNC:30690]	0.04075	-2.814
ENSG00000038219	BOD1L1	biorientation of chromosomes in cell division 1 like 1 [Source:HGNC Symbol;Acc:HGNC:31792]	0.04076	0.5153
ENSG00000182752	PAPPA	pappalysin 1 [Source:HGNC Symbol;Acc:HGNC:8602]	0.04078	1.958
ENSG00000140931	CMTM3	CKLF like MARVEL transmembrane domain containing 3 [Source:HGNC Symbol;Acc:HGNC:19174]	0.04083	-0.5342
ENSG00000166897	ELFN2	extracellular leucine rich repeat and fibronectin type III domain containing 2 [Source:HGNC Symbol;Acc:HGNC:29396]	0.04085	1.094
ENSG00000064393	HIPK2	homeodomain interacting protein kinase 2 [Source:HGNC Symbol;Acc:HGNC:14402]	0.04092	0.8249
ENSG00000113141	IK	IK cytokine, down-regulator of HLA II [Source:HGNC Symbol;Acc:HGNC:5958]	0.04096	-0.5134
ENSG00000184254	ALDH1A3	aldehyde dehydrogenase 1 family member A3 [Source:HGNC Symbol;Acc:HGNC:409]	0.041	1.048
ENSG00000239704	CDRT4	CMT1A duplicated region transcript 4 [Source:HGNC Symbol;Acc:HGNC:14383]	0.04104	-1.215
ENSG00000165813	CCDC186	coiled-coil domain containing 186 [Source:HGNC Symbol;Acc:HGNC:24349]	0.04104	0.6503
ENSG00000198754	OXCT2	3-oxoacid CoA-transferase 2 [Source:HGNC Symbol;Acc:HGNC:18606]	0.04107	1.293
ENSG00000205002	AARD	alanine and arginine rich domain containing protein [Source:HGNC Symbol;Acc:HGNC:33842]	0.04109	-1.983
ENSG00000143344	RGL1	ral guanine nucleotide dissociation stimulator like 1 [Source:HGNC Symbol;Acc:HGNC:30281]	0.04109	0.7915
ENSG00000157570	TSPAN18	tetraspanin 18 [Source:HGNC Symbol;Acc:HGNC:20660]	0.04114	3.369
ENSG00000064692	SNCAIP	synuclein alpha interacting protein [Source:HGNC Symbol;Acc:HGNC:11139]	0.04117	-1.462
ENSG00000171159	C9orf16	chromosome 9 open reading frame 16 [Source:HGNC Symbol;Acc:HGNC:17823]	0.04117	0.9497
ENSG00000166510	CCDC68	coiled-coil domain containing 68 [Source:HGNC Symbol;Acc:HGNC:24350]	0.04129	1.23
ENSG00000124541	RRP36	ribosomal RNA processing 36 [Source:HGNC Symbol;Acc:HGNC:21374]	0.04131	-0.6043
ENSG00000166924	NYAP1	neuronal tyrosine phosphorylated phosphoinositide-3-kinase adaptor 1 [Source:HGNC Symbol;Acc:HGNC:22009]	0.04133	0.9753
ENSG00000114853	ZBTB47	zinc finger and BTB domain containing 47 [Source:HGNC Symbol;Acc:HGNC:26955]	0.0415	1.08
ENSG00000129824	RPS4Y1	ribosomal protein S4, Y-linked 1 [Source:HGNC Symbol;Acc:HGNC:10425]	0.04152	-0.6033
ENSG00000172379	ARNT2	aryl hydrocarbon receptor nuclear translocator 2 [Source:HGNC Symbol;Acc:HGNC:16876]	0.04162	-0.7268
ENSG00000198517	MAFK	MAF bZIP transcription factor K [Source:HGNC Symbol;Acc:HGNC:6782]	0.04167	0.7323
ENSG00000164008	C1orf50	chromosome 1 open reading frame 50 [Source:HGNC Symbol;Acc:HGNC:28795]	0.04171	-0.6589
ENSG00000178607	ERN1	endoplasmic reticulum to nucleus signaling 1 [Source:HGNC Symbol;Acc:HGNC:3449]	0.04173	0.5625
ENSG00000007080	CCDC124	coiled-coil domain containing 124 [Source:HGNC Symbol;Acc:HGNC:25171]	0.04173	0.6788
ENSG00000111186	WNT5B	Wnt family member 5B [Source:HGNC Symbol;Acc:HGNC:16265]	0.0418	-0.7305
ENSG00000165140	FBP1	fructose-bisphosphatase 1 [Source:HGNC Symbol;Acc:HGNC:3606]	0.04191	-0.8295
ENSG00000108771	DHX58	DExH-box helicase 58 [Source:HGNC Symbol;Acc:HGNC:29517]	0.04191	0.7401
ENSG00000188827	SLX4	SLX4 structure-specific endonuclease subunit [Source:HGNC Symbol;Acc:HGNC:23845]	0.04194	0.6421
ENSG00000156486	KCNS2	potassium voltage-gated channel modifier subfamily S member 2 [Source:HGNC Symbol;Acc:HGNC:6301]	0.042	1.465
ENSG00000198899	MT-ATP6	mitochondrially encoded ATP synthase 6 [Source:HGNC Symbol;Acc:HGNC:7414]	0.04203	-0.5479
ENSG00000187961	KLHL17	kelch like family member 17 [Source:HGNC Symbol;Acc:HGNC:24023]	0.04205	0.7972
ENSG00000156265	MAP3K7CL	MAP3K7 C-terminal like [Source:HGNC Symbol;Acc:HGNC:16457]	0.04211	-1.04
ENSG00000151962	RBM46	RNA binding motif protein 46 [Source:HGNC Symbol;Acc:HGNC:28401]	0.04219	-1.11
ENSG00000131408	NR1H2	nuclear receptor subfamily 1 group H member 2 [Source:HGNC Symbol;Acc:HGNC:7965]	0.0422	0.8061
ENSG00000105722	ERF	ETS2 repressor factor [Source:HGNC Symbol;Acc:HGNC:3444]	0.04225	0.7326
ENSG00000143126	CELSR2	cadherin EGF LAG seven-pass G-type receptor 2 [Source:HGNC Symbol;Acc:HGNC:3231]	0.04227	-0.8836
ENSG00000173137	ADCK5	aarF domain containing kinase 5 [Source:HGNC Symbol;Acc:HGNC:21738]	0.04231	0.9263
ENSG00000145431	PDGFC	platelet derived growth factor C [Source:HGNC Symbol;Acc:HGNC:8801]	0.04234	-0.5887
ENSG00000255690	TRIL	TLR4 interactor with leucine rich repeats [Source:HGNC Symbol;Acc:HGNC:22200]	0.04235	-1.746
ENSG00000189320	FAM180A	family with sequence similarity 180 member A [Source:HGNC Symbol;Acc:HGNC:33773]	0.04236	-0.6964
ENSG00000177674	AGTRAP	angiotensin II receptor associated protein [Source:HGNC Symbol;Acc:HGNC:13539]	0.04237	0.7831
ENSG00000041357	PSMA4	proteasome subunit alpha 4 [Source:HGNC Symbol;Acc:HGNC:9533]	0.04241	-0.5593
ENSG00000173083	HPSE	heparanase [Source:HGNC Symbol;Acc:HGNC:5164]	0.04245	-1.044
ENSG00000122873	CISD1	CDGSH iron sulfur domain 1 [Source:HGNC Symbol;Acc:HGNC:30880]	0.04245	-0.6587
ENSG00000197233	OR1J2	olfactory receptor family 1 subfamily J member 2 [Source:HGNC Symbol;Acc:HGNC:8209]	0.04248	0.8402
ENSG00000143127	ITGA10	integrin subunit alpha 10 [Source:HGNC Symbol;Acc:HGNC:6135]	0.04249	0.9945
ENSG00000105135	ILVBL	ilvB acetolactate synthase like [Source:HGNC Symbol;Acc:HGNC:6041]	0.04253	0.5911
ENSG00000179526	SHARPIN	SHANK associated RH domain interactor [Source:HGNC Symbol;Acc:HGNC:25321]	0.04254	0.5165
ENSG00000104866	PPP1R37	protein phosphatase 1 regulatory subunit 37 [Source:HGNC Symbol;Acc:HGNC:27607]	0.0426	0.7434
ENSG00000021355	SERPINB1	serpin family B member 1 [Source:HGNC Symbol;Acc:HGNC:3311]	0.04264	-0.537
ENSG00000123989	CHPF	chondroitin polymerizing factor [Source:HGNC Symbol;Acc:HGNC:24291]	0.04264	1.297
ENSG00000146858	ZC3HAV1L	zinc finger CCCH-type containing, antiviral 1 like [Source:HGNC Symbol;Acc:HGNC:22423]	0.04272	1.163
ENSG00000187554	TLR5	toll like receptor 5 [Source:HGNC Symbol;Acc:HGNC:11851]	0.04284	-0.6939
ENSG00000187630	DHRS4L2	dehydrogenase/reductase 4 like 2 [Source:HGNC Symbol;Acc:HGNC:19731]	0.04285	-0.6272
ENSG00000177943	MAMDC4	MAM domain containing 4 [Source:HGNC Symbol;Acc:HGNC:24083]	0.04287	0.9053
ENSG00000138759	FRAS1	Fraser extracellular matrix complex subunit 1 [Source:HGNC Symbol;Acc:HGNC:19185]	0.04288	1.059
ENSG00000213339	QTRT1	queuine tRNA-ribosyltransferase catalytic subunit 1 [Source:HGNC Symbol;Acc:HGNC:23797]	0.04294	0.5216
ENSG00000198242	RPL23A	ribosomal protein L23a [Source:HGNC Symbol;Acc:HGNC:10317]	0.04298	-0.598
ENSG00000158710	TAGLN2	transgelin 2 [Source:HGNC Symbol;Acc:HGNC:11554]	0.04303	-0.7789
ENSG00000079482	OPHN1	oligophrenin 1 [Source:HGNC Symbol;Acc:HGNC:8148]	0.04306	0.6084
ENSG00000160539	PLPP7	phospholipid phosphatase 7 (inactive) [Source:HGNC Symbol;Acc:HGNC:28174]	0.04309	-0.8211
ENSG00000010219	DYRK4	dual specificity tyrosine phosphorylation regulated kinase 4 [Source:HGNC Symbol;Acc:HGNC:3095]	0.04316	-0.5271
ENSG00000166342	NETO1	neuropilin and tolloid like 1 [Source:HGNC Symbol;Acc:HGNC:13823]	0.04322	-1.382
ENSG00000069943	PIGB	phosphatidylinositol glycan anchor biosynthesis class B [Source:HGNC Symbol;Acc:HGNC:8959]	0.04325	-0.592
ENSG00000081692	JMJD4	jumonji domain containing 4 [Source:HGNC Symbol;Acc:HGNC:25724]	0.04331	0.519
ENSG00000174547	MRPL11	mitochondrial ribosomal protein L11 [Source:HGNC Symbol;Acc:HGNC:14042]	0.04335	-0.5001
ENSG00000258388	PPT2-EGFL8	PPT2-EGFL8 readthrough (NMD candidate) [Source:HGNC Symbol;Acc:HGNC:48343]	0.04335	1.018
ENSG00000172270	BSG	basigin (Ok blood group) [Source:HGNC Symbol;Acc:HGNC:1116]	0.04337	0.6593
ENSG00000111371	SLC38A1	solute carrier family 38 member 1 [Source:HGNC Symbol;Acc:HGNC:13447]	0.04338	0.644
ENSG00000185800	DMWD	dystrophia myotonica, WD repeat containing [Source:HGNC Symbol;Acc:HGNC:2936]	0.04345	0.745
ENSG00000283088	AC010487.3		0.04348	1.3
ENSG00000212719	C17orf51	chromosome 17 open reading frame 51 [Source:HGNC Symbol;Acc:HGNC:27904]	0.04354	0.5485
ENSG00000172349	IL16	interleukin 16 [Source:HGNC Symbol;Acc:HGNC:5980]	0.04356	1.821
ENSG00000167992	VWCE	von Willebrand factor C and EGF domains [Source:HGNC Symbol;Acc:HGNC:26487]	0.04358	1.098
ENSG00000166821	PEX11A	peroxisomal biogenesis factor 11 alpha [Source:HGNC Symbol;Acc:HGNC:8852]	0.04369	-0.6882
ENSG00000065361	ERBB3	erb-b2 receptor tyrosine kinase 3 [Source:HGNC Symbol;Acc:HGNC:3431]	0.0437	-1.195
ENSG00000198680	TUSC1	tumor suppressor candidate 1 [Source:HGNC Symbol;Acc:HGNC:31010]	0.0437	-0.6652
ENSG00000075420	FNDC3B	fibronectin type III domain containing 3B [Source:HGNC Symbol;Acc:HGNC:24670]	0.04373	0.5509
ENSG00000108950	FAM20A	FAM20A, golgi associated secretory pathway pseudokinase [Source:HGNC Symbol;Acc:HGNC:23015]	0.04376	-0.508
ENSG00000155961	RAB39B	RAB39B, member RAS oncogene family [Source:HGNC Symbol;Acc:HGNC:16499]	0.04377	0.9647
ENSG00000168542	COL3A1	collagen type III alpha 1 chain [Source:HGNC Symbol;Acc:HGNC:2201]	0.04377	1.102
ENSG00000116096	SPR	sepiapterin reductase (7,8-dihydrobiopterin:NADP+ oxidoreductase) [Source:HGNC Symbol;Acc:HGNC:11257]	0.04379	-0.5853
ENSG00000133433	GSTT2B	glutathione S-transferase theta 2B (gene/pseudogene) [Source:HGNC Symbol;Acc:HGNC:33437]	0.04385	0.9397
ENSG00000145632	PLK2	polo like kinase 2 [Source:HGNC Symbol;Acc:HGNC:19699]	0.04386	-0.9316
ENSG00000277586	NEFL	neurofilament light [Source:HGNC Symbol;Acc:HGNC:7739]	0.04386	0.9314
ENSG00000177483	RBM44	RNA binding motif protein 44 [Source:HGNC Symbol;Acc:HGNC:24756]	0.04391	-0.885
ENSG00000187118	CMC1	C-X9-C motif containing 1 [Source:HGNC Symbol;Acc:HGNC:28783]	0.04395	-0.6393
ENSG00000116678	LEPR	leptin receptor [Source:HGNC Symbol;Acc:HGNC:6554]	0.044	0.588
ENSG00000258653	AC005520.1		0.04402	-0.9492
ENSG00000132510	KDM6B	lysine demethylase 6B [Source:HGNC Symbol;Acc:HGNC:29012]	0.04402	0.8412
ENSG00000172172	MRPL13	mitochondrial ribosomal protein L13 [Source:HGNC Symbol;Acc:HGNC:14278]	0.0441	-0.5515
ENSG00000175602	CCDC85B	coiled-coil domain containing 85B [Source:HGNC Symbol;Acc:HGNC:24926]	0.0441	1.4
ENSG00000229833	PET100	PET100 homolog [Source:HGNC Symbol;Acc:HGNC:40038]	0.04414	-0.7171
ENSG00000062716	VMP1	vacuole membrane protein 1 [Source:HGNC Symbol;Acc:HGNC:29559]	0.04422	-0.5974
ENSG00000142279	WTIP	WT1 interacting protein [Source:HGNC Symbol;Acc:HGNC:20964]	0.04427	0.7546
ENSG00000131477	RAMP2	receptor activity modifying protein 2 [Source:HGNC Symbol;Acc:HGNC:9844]	0.0443	-1.405
ENSG00000279792	AC015909.5		0.0443	0.5423
ENSG00000123552	USP45	ubiquitin specific peptidase 45 [Source:HGNC Symbol;Acc:HGNC:20080]	0.04431	0.5529
ENSG00000204366	ZBTB12	zinc finger and BTB domain containing 12 [Source:HGNC Symbol;Acc:HGNC:19066]	0.04436	0.8789
ENSG00000065526	SPEN	spen family transcriptional repressor [Source:HGNC Symbol;Acc:HGNC:17575]	0.04439	0.5512
ENSG00000253910	PCDHGB2	protocadherin gamma subfamily B, 2 [Source:HGNC Symbol;Acc:HGNC:8709]	0.04439	1.538
ENSG00000116030	SUMO1	small ubiquitin-like modifier 1 [Source:HGNC Symbol;Acc:HGNC:12502]	0.04443	-0.548
ENSG00000112294	ALDH5A1	aldehyde dehydrogenase 5 family member A1 [Source:HGNC Symbol;Acc:HGNC:408]	0.04446	-1.698
ENSG00000103932	RPAP1	RNA polymerase II associated protein 1 [Source:HGNC Symbol;Acc:HGNC:24567]	0.04452	0.5142
ENSG00000163319	MRPS18C	mitochondrial ribosomal protein S18C [Source:HGNC Symbol;Acc:HGNC:16633]	0.04456	-0.5217
ENSG00000086570	FAT2	FAT atypical cadherin 2 [Source:HGNC Symbol;Acc:HGNC:3596]	0.04456	0.6042
ENSG00000141837	CACNA1A	calcium voltage-gated channel subunit alpha1 A [Source:HGNC Symbol;Acc:HGNC:1388]	0.04465	1.56
ENSG00000139625	MAP3K12	mitogen-activated protein kinase kinase kinase 12 [Source:HGNC Symbol;Acc:HGNC:6851]	0.0447	0.5074
ENSG00000128789	PSMG2	proteasome assembly chaperone 2 [Source:HGNC Symbol;Acc:HGNC:24929]	0.04471	-0.5195
ENSG00000198089	SFI1	SFI1 centrin binding protein [Source:HGNC Symbol;Acc:HGNC:29064]	0.0448	0.6158
ENSG00000077348	EXOSC5	exosome component 5 [Source:HGNC Symbol;Acc:HGNC:24662]	0.04481	0.7034
ENSG00000070018	LRP6	LDL receptor related protein 6 [Source:HGNC Symbol;Acc:HGNC:6698]	0.04493	0.5397
ENSG00000135253	KCP	kielin/chordin-like protein [Source:HGNC Symbol;Acc:HGNC:17585]	0.04496	1.035
ENSG00000160305	DIP2A	disco interacting protein 2 homolog A [Source:HGNC Symbol;Acc:HGNC:17217]	0.04497	0.5088
ENSG00000072135	PTPN18	protein tyrosine phosphatase, non-receptor type 18 [Source:HGNC Symbol;Acc:HGNC:9649]	0.04501	-0.5662
ENSG00000178685	PARP10	poly(ADP-ribose) polymerase family member 10 [Source:HGNC Symbol;Acc:HGNC:25895]	0.04503	0.814
ENSG00000259494	MRPL46	mitochondrial ribosomal protein L46 [Source:HGNC Symbol;Acc:HGNC:1192]	0.04513	-0.5189
ENSG00000115568	ZNF142	zinc finger protein 142 [Source:HGNC Symbol;Acc:HGNC:12927]	0.04522	0.6574
ENSG00000275895	U2AF1L5	U2 small nuclear RNA auxiliary factor 1 like 5 [Source:HGNC Symbol;Acc:HGNC:51830]	0.04524	-0.5734
ENSG00000050820	BCAR1	BCAR1, Cas family scaffolding protein [Source:HGNC Symbol;Acc:HGNC:971]	0.04529	0.8762
ENSG00000105662	CRTC1	CREB regulated transcription coactivator 1 [Source:HGNC Symbol;Acc:HGNC:16062]	0.04531	0.7272
ENSG00000160194	NDUFV3	NADH:ubiquinone oxidoreductase subunit V3 [Source:HGNC Symbol;Acc:HGNC:7719]	0.04537	-0.5017
ENSG00000174332	GLIS1	GLIS family zinc finger 1 [Source:HGNC Symbol;Acc:HGNC:29525]	0.04544	1.458
ENSG00000173918	C1QTNF1	C1q and TNF related 1 [Source:HGNC Symbol;Acc:HGNC:14324]	0.04546	1.229
ENSG00000232838	PET117	PET117 homolog [Source:HGNC Symbol;Acc:HGNC:40045]	0.04552	-0.5941
ENSG00000109846	CRYAB	crystallin alpha B [Source:HGNC Symbol;Acc:HGNC:2389]	0.04555	-0.8727
ENSG00000106211	HSPB1	heat shock protein family B (small) member 1 [Source:HGNC Symbol;Acc:HGNC:5246]	0.04561	0.7354
ENSG00000184347	SLIT3	slit guidance ligand 3 [Source:HGNC Symbol;Acc:HGNC:11087]	0.04565	0.9079
ENSG00000136104	RNASEH2B	ribonuclease H2 subunit B [Source:HGNC Symbol;Acc:HGNC:25671]	0.04567	-0.5346
ENSG00000116809	ZBTB17	zinc finger and BTB domain containing 17 [Source:HGNC Symbol;Acc:HGNC:12936]	0.04573	0.6154
ENSG00000164904	ALDH7A1	aldehyde dehydrogenase 7 family member A1 [Source:HGNC Symbol;Acc:HGNC:877]	0.04578	-0.6786
ENSG00000108666	C17orf75	chromosome 17 open reading frame 75 [Source:HGNC Symbol;Acc:HGNC:30173]	0.04584	-0.5162
ENSG00000160226	C21orf2	chromosome 21 open reading frame 2 [Source:HGNC Symbol;Acc:HGNC:1260]	0.04585	0.9322
ENSG00000155026	RSPH10B	radial spoke head 10 homolog B [Source:HGNC Symbol;Acc:HGNC:27362]	0.04588	-0.6841
ENSG00000128872	TMOD2	tropomodulin 2 [Source:HGNC Symbol;Acc:HGNC:11872]	0.04592	0.5875
ENSG00000106588	PSMA2	proteasome subunit alpha 2 [Source:HGNC Symbol;Acc:HGNC:9531]	0.04595	-0.6276
ENSG00000156869	FRRS1	ferric chelate reductase 1 [Source:HGNC Symbol;Acc:HGNC:27622]	0.04605	1.023
ENSG00000065427	KARS	lysyl-tRNA synthetase [Source:HGNC Symbol;Acc:HGNC:6215]	0.04612	-0.5201
ENSG00000102078	SLC25A14	solute carrier family 25 member 14 [Source:HGNC Symbol;Acc:HGNC:10984]	0.04626	-0.6265
ENSG00000064309	CDON	cell adhesion associated, oncogene regulated [Source:HGNC Symbol;Acc:HGNC:17104]	0.04629	1.05
ENSG00000172869	DMXL1	Dmx like 1 [Source:HGNC Symbol;Acc:HGNC:2937]	0.04632	0.5915
ENSG00000196376	SLC35F1	solute carrier family 35 member F1 [Source:HGNC Symbol;Acc:HGNC:21483]	0.04648	-0.5919
ENSG00000164056	SPRY1	sprouty RTK signaling antagonist 1 [Source:HGNC Symbol;Acc:HGNC:11269]	0.0465	0.8355
ENSG00000026025	VIM	vimentin [Source:HGNC Symbol;Acc:HGNC:12692]	0.04656	-0.7637
ENSG00000260027	HOXB7	homeobox B7 [Source:HGNC Symbol;Acc:HGNC:5118]	0.04657	-1.088
ENSG00000274808	TBC1D3B	TBC1 domain family member 3B [Source:HGNC Symbol;Acc:HGNC:27011]	0.04669	1.063
ENSG00000134824	FADS2	fatty acid desaturase 2 [Source:HGNC Symbol;Acc:HGNC:3575]	0.04672	-1.017
ENSG00000169100	SLC25A6	solute carrier family 25 member 6 [Source:HGNC Symbol;Acc:HGNC:10992]	0.04674	0.5614
ENSG00000147604	RPL7	ribosomal protein L7 [Source:HGNC Symbol;Acc:HGNC:10363]	0.04675	-0.5676
ENSG00000058453	CROCC	ciliary rootlet coiled-coil, rootletin [Source:HGNC Symbol;Acc:HGNC:21299]	0.04677	0.6399
ENSG00000262576	PCDHGA4	protocadherin gamma subfamily A, 4 [Source:HGNC Symbol;Acc:HGNC:8702]	0.04681	2.135
ENSG00000164896	FASTK	Fas activated serine/threonine kinase [Source:HGNC Symbol;Acc:HGNC:24676]	0.04682	0.5369
ENSG00000143977	SNRPG	small nuclear ribonucleoprotein polypeptide G [Source:HGNC Symbol;Acc:HGNC:11163]	0.04687	-0.633
ENSG00000171403	KRT9	keratin 9 [Source:HGNC Symbol;Acc:HGNC:6447]	0.04692	-1.132
ENSG00000167543	TP53I13	tumor protein p53 inducible protein 13 [Source:HGNC Symbol;Acc:HGNC:25102]	0.04696	0.6594
ENSG00000171502	COL24A1	collagen type XXIV alpha 1 chain [Source:HGNC Symbol;Acc:HGNC:20821]	0.04703	0.9006
ENSG00000198626	RYR2	ryanodine receptor 2 [Source:HGNC Symbol;Acc:HGNC:10484]	0.04704	-1.216
ENSG00000157107	FCHO2	FCH domain only 2 [Source:HGNC Symbol;Acc:HGNC:25180]	0.04706	0.5072
ENSG00000212907	MT-ND4L	mitochondrially encoded NADH:ubiquinone oxidoreductase core subunit 4L [Source:HGNC Symbol;Acc:HGNC:7460]	0.04715	0.7929
ENSG00000179218	CALR	calreticulin [Source:HGNC Symbol;Acc:HGNC:1455]	0.04718	-0.617
ENSG00000277957	SENP3-EIF4A1	SENP3-EIF4A1 readthrough (NMD candidate) [Source:HGNC Symbol;Acc:HGNC:49182]	0.04736	0.9747
ENSG00000109790	KLHL5	kelch like family member 5 [Source:HGNC Symbol;Acc:HGNC:6356]	0.04738	0.5968
ENSG00000260371	AC026464.3		0.04742	0.9518
ENSG00000132561	MATN2	matrilin 2 [Source:HGNC Symbol;Acc:HGNC:6908]	0.04755	-0.6727
ENSG00000225190	PLEKHM1	pleckstrin homology and RUN domain containing M1 [Source:HGNC Symbol;Acc:HGNC:29017]	0.04758	0.7996
ENSG00000100065	CARD10	caspase recruitment domain family member 10 [Source:HGNC Symbol;Acc:HGNC:16422]	0.0476	0.8818
ENSG00000107518	ATRNL1	attractin like 1 [Source:HGNC Symbol;Acc:HGNC:29063]	0.04767	-1.292
ENSG00000145216	FIP1L1	factor interacting with PAPOLA and CPSF1 [Source:HGNC Symbol;Acc:HGNC:19124]	0.04767	-0.5098
ENSG00000130508	PXDN	peroxidasin [Source:HGNC Symbol;Acc:HGNC:14966]	0.04773	0.7643
ENSG00000156466	GDF6	growth differentiation factor 6 [Source:HGNC Symbol;Acc:HGNC:4221]	0.04775	-1.449
ENSG00000197063	MAFG	MAF bZIP transcription factor G [Source:HGNC Symbol;Acc:HGNC:6781]	0.04782	0.6082
ENSG00000067606	PRKCZ	protein kinase C zeta [Source:HGNC Symbol;Acc:HGNC:9412]	0.04786	-0.7794
ENSG00000279611	AC012313.11		0.04788	0.8742
ENSG00000166046	TCP11L2	t-complex 11 like 2 [Source:HGNC Symbol;Acc:HGNC:28627]	0.0479	0.9943
ENSG00000131711	MAP1B	microtubule associated protein 1B [Source:HGNC Symbol;Acc:HGNC:6836]	0.04801	0.6283
ENSG00000138050	THUMPD2	THUMP domain containing 2 [Source:HGNC Symbol;Acc:HGNC:14890]	0.04804	-0.6623
ENSG00000127666	TICAM1	toll like receptor adaptor molecule 1 [Source:HGNC Symbol;Acc:HGNC:18348]	0.04819	0.8073
ENSG00000135047	CTSL	cathepsin L [Source:HGNC Symbol;Acc:HGNC:2537]	0.04829	-0.7599
ENSG00000198853	RUSC2	RUN and SH3 domain containing 2 [Source:HGNC Symbol;Acc:HGNC:23625]	0.04829	0.6832
ENSG00000081377	CDC14B	cell division cycle 14B [Source:HGNC Symbol;Acc:HGNC:1719]	0.04832	0.5138
ENSG00000259207	ITGB3	integrin subunit beta 3 [Source:HGNC Symbol;Acc:HGNC:6156]	0.04832	1.45
ENSG00000156928	MALSU1	mitochondrial assembly of ribosomal large subunit 1 [Source:HGNC Symbol;Acc:HGNC:21721]	0.04842	-0.5216
ENSG00000168096	ANKS3	ankyrin repeat and sterile alpha motif domain containing 3 [Source:HGNC Symbol;Acc:HGNC:29422]	0.04842	0.5502
ENSG00000049540	ELN	elastin [Source:HGNC Symbol;Acc:HGNC:3327]	0.04847	2.455
ENSG00000136238	RAC1	ras-related C3 botulinum toxin substrate 1 (rho family, small GTP binding protein Rac1) [Source:HGNC Symbol;Acc:HGNC:9801]	0.04851	-0.5028
ENSG00000139112	GABARAPL1	GABA type A receptor associated protein like 1 [Source:HGNC Symbol;Acc:HGNC:4068]	0.04853	-0.8384
ENSG00000151093	OXSM	3-oxoacyl-ACP synthase, mitochondrial [Source:HGNC Symbol;Acc:HGNC:26063]	0.04855	-0.6578
ENSG00000185838	GNB1L	G protein subunit beta 1 like [Source:HGNC Symbol;Acc:HGNC:4397]	0.04859	1.207
ENSG00000025423	HSD17B6	hydroxysteroid 17-beta dehydrogenase 6 [Source:HGNC Symbol;Acc:HGNC:23316]	0.04864	1.315
ENSG00000167863	ATP5H	ATP synthase, H+ transporting, mitochondrial Fo complex subunit D [Source:HGNC Symbol;Acc:HGNC:845]	0.04868	-0.6439
ENSG00000100299	ARSA	arylsulfatase A [Source:HGNC Symbol;Acc:HGNC:713]	0.0487	0.9568
ENSG00000113594	LIFR	LIF receptor alpha [Source:HGNC Symbol;Acc:HGNC:6597]	0.04877	0.6251
ENSG00000147003	TMEM27	transmembrane protein 27 [Source:HGNC Symbol;Acc:HGNC:29437]	0.04878	0.5782
ENSG00000172156	CCL11	C-C motif chemokine ligand 11 [Source:HGNC Symbol;Acc:HGNC:10610]	0.04879	0.5551
ENSG00000155622	XAGE2	X antigen family member 2 [Source:HGNC Symbol;Acc:HGNC:4112]	0.04881	0.5603
ENSG00000130176	CNN1	calponin 1 [Source:HGNC Symbol;Acc:HGNC:2155]	0.04882	1.2
ENSG00000040275	SPDL1	spindle apparatus coiled-coil protein 1 [Source:HGNC Symbol;Acc:HGNC:26010]	0.04883	-0.5389
ENSG00000213741	RPS29	ribosomal protein S29 [Source:HGNC Symbol;Acc:HGNC:10419]	0.04886	-0.5246
ENSG00000144785	AC073896.1		0.0489	1.31
ENSG00000082397	EPB41L3	erythrocyte membrane protein band 4.1 like 3 [Source:HGNC Symbol;Acc:HGNC:3380]	0.04891	0.7851
ENSG00000118181	RPS25	ribosomal protein S25 [Source:HGNC Symbol;Acc:HGNC:10413]	0.04895	-0.5846
ENSG00000138061	CYP1B1	cytochrome P450 family 1 subfamily B member 1 [Source:HGNC Symbol;Acc:HGNC:2597]	0.04895	1.065
ENSG00000179542	SLITRK4	SLIT and NTRK like family member 4 [Source:HGNC Symbol;Acc:HGNC:23502]	0.04899	-0.9821
ENSG00000121680	PEX16	peroxisomal biogenesis factor 16 [Source:HGNC Symbol;Acc:HGNC:8857]	0.04917	0.6624
ENSG00000279369	AC046185.3		0.0492	-0.8842
ENSG00000205903	ZNF316	zinc finger protein 316 [Source:HGNC Symbol;Acc:HGNC:13843]	0.04927	0.5268
ENSG00000180543	TSPYL5	TSPY like 5 [Source:HGNC Symbol;Acc:HGNC:29367]	0.04929	-0.6715
ENSG00000125352	RNF113A	ring finger protein 113A [Source:HGNC Symbol;Acc:HGNC:12974]	0.04932	-0.5815
ENSG00000169241	SLC50A1	solute carrier family 50 member 1 [Source:HGNC Symbol;Acc:HGNC:30657]	0.04934	-0.5651
ENSG00000163682	RPL9	ribosomal protein L9 [Source:HGNC Symbol;Acc:HGNC:10369]	0.04936	-0.6164
ENSG00000112159	MDN1	midasin AAA ATPase 1 [Source:HGNC Symbol;Acc:HGNC:18302]	0.04943	0.5033
ENSG00000135678	CPM	carboxypeptidase M [Source:HGNC Symbol;Acc:HGNC:2311]	0.04948	1.196
ENSG00000106733	NMRK1	nicotinamide riboside kinase 1 [Source:HGNC Symbol;Acc:HGNC:26057]	0.04958	-0.8196
ENSG00000130758	MAP3K10	mitogen-activated protein kinase kinase kinase 10 [Source:HGNC Symbol;Acc:HGNC:6849]	0.04958	1.073
ENSG00000188158	NHS	NHS actin remodeling regulator [Source:HGNC Symbol;Acc:HGNC:7820]	0.04959	0.7545
ENSG00000175390	EIF3F	eukaryotic translation initiation factor 3 subunit F [Source:HGNC Symbol;Acc:HGNC:3275]	0.04961	-0.5133
ENSG00000158856	DMTN	dematin actin binding protein [Source:HGNC Symbol;Acc:HGNC:3382]	0.04966	-1.048
ENSG00000163479	SSR2	signal sequence receptor subunit 2 [Source:HGNC Symbol;Acc:HGNC:11324]	0.04966	-0.5406
ENSG00000139324	TMTC3	transmembrane and tetratricopeptide repeat containing 3 [Source:HGNC Symbol;Acc:HGNC:26899]	0.04974	0.5256
ENSG00000128965	CHAC1	ChaC glutathione specific gamma-glutamylcyclotransferase 1 [Source:HGNC Symbol;Acc:HGNC:28680]	0.04979	0.8255
ENSG00000104805	NUCB1	nucleobindin 1 [Source:HGNC Symbol;Acc:HGNC:8043]	0.04986	0.6134

## Sheet: Table S6
Table S6: Overlapping DEGs in MBTPS2-OI and MBTPS2-IFAP/KFSD versus controls
		MBTPS2-OI over controls		MBTPS2-IFAP/KFSD over controls
Identifier	gene_name	pValue	log2 Ratio	pValue	log2 Ratio
upregulated genes
ENSG00000092607	TBX15	0.0002559	1.652	0.0003612	1.86
ENSG00000163739	CXCL1	0.0003754	5.244	0.006629	2.21
ENSG00000048740	CELF2	0.000542	1.314	0.007401	0.806
ENSG00000243649	CFB	0.0006032	2.618	0.0141	1.394
ENSG00000182326	C1S	0.0006082	1.033	0.01515	0.7537
ENSG00000276256	AC011043.1	0.0008869	1.586	0.006786	1.767
ENSG00000182255	KCNA4	0.0008976	1.901	7.767e-05	3.583
ENSG00000165633	VSTM4	0.001054	1.655	0.03433	1.008
ENSG00000145736	GTF2H2	0.001787	1.001	0.007473	1.088
ENSG00000011465	DCN	0.00193	1.4	0.007923	1.245
ENSG00000184845	DRD1	0.002094	2.919	0.01485	2.15
ENSG00000221826	PSG3	0.002995	1.933	0.001934	2.118
ENSG00000151952	TMEM132D	0.003036	3.241	0.007582	2.086
ENSG00000139263	LRIG3	0.003395	1.277	0.03628	0.8024
ENSG00000146592	CREB5	0.003824	1.551	0.03004	1.393
ENSG00000109099	PMP22	0.004009	0.5784	0.009487	0.8543
ENSG00000257335	MGAM	0.004421	1.089	0.002686	1.851
ENSG00000126010	GRPR	0.004501	2.165	0.04016	1.127
ENSG00000221866	PLXNA4	0.004551	2.991	0.02279	2.288
ENSG00000137507	LRRC32	0.005007	2.179	0.02077	1.799
ENSG00000205268	PDE7A	0.005074	0.8003	0.01461	0.7241
ENSG00000069702	TGFBR3	0.005225	1.777	0.007255	1.773
ENSG00000243137	PSG4	0.005244	3.983	2.531e-06	5.61
ENSG00000136160	EDNRB	0.005472	2.025	0.002683	2.708
ENSG00000166035	LIPC	0.005878	1.631	0.03388	1.44
ENSG00000064205	WISP2	0.006436	3.825	0.002962	4.277
ENSG00000166278	C2	0.006464	1.998	0.004662	2.318
ENSG00000184500	PROS1	0.006535	1.025	0.02474	0.8744
ENSG00000164647	STEAP1	0.007439	1.013	0.04179	1.2
ENSG00000143847	PPFIA4	0.008194	1.086	0.008083	1.415
ENSG00000241644	INMT	0.008276	1.444	0.01558	1.521
ENSG00000146278	PNRC1	0.0096	0.6913	0.01127	0.7672
ENSG00000058085	LAMC2	0.01091	1.079	0.008459	1.479
ENSG00000150625	GPM6A	0.01254	0.8295	0.002093	1.912
ENSG00000077684	JADE1	0.01263	0.5251	0.001044	0.8871
ENSG00000172345	STARD5	0.01347	0.8725	0.02297	0.8847
ENSG00000243130	PSG11	0.01537	1.627	0.04924	1.684
ENSG00000075643	MOCOS	0.01607	0.8912	0.03283	0.8634
ENSG00000125629	INSIG2	0.01608	0.8168	0.009631	0.9382
ENSG00000164096	C4orf3	0.01715	0.6115	0.003596	0.9859
ENSG00000148655	LRMDA	0.01787	1.282	0.01938	1.533
ENSG00000169122	FAM110B	0.01959	0.6145	0.02711	0.6249
ENSG00000157551	KCNJ15	0.02159	1.806	0.01327	2.245
ENSG00000114279	FGF12	0.02227	0.8462	0.02297	0.9209
ENSG00000168955	TM4SF20	0.02315	1.35	0.01629	2.616
ENSG00000163235	TGFA	0.02436	1.425	0.04999	1.943
ENSG00000163637	PRICKLE2	0.02541	0.5351	0.01512	0.7458
ENSG00000099260	PALMD	0.02581	2.412	0.04106	2.146
ENSG00000137691	C11orf70	0.02652	0.884	0.04163	0.9605
ENSG00000120837	NFYB	0.02689	0.6138	0.01731	0.7854
ENSG00000233608	TWIST2	0.02815	0.7589	0.002747	1.16
ENSG00000026652	AGPAT4	0.02887	0.7911	0.04343	0.8266
ENSG00000133639	BTG1	0.02894	0.5242	0.002786	0.7157
ENSG00000198673	FAM19A2	0.02937	1.529	0.01471	2.694
ENSG00000182798	MAGEB17	0.03076	0.6959	0.02345	0.61
ENSG00000165806	CASP7	0.03154	0.52	0.009612	0.708
ENSG00000178053	MLF1	0.03327	0.5859	0.0111	0.8478
ENSG00000213214	ARHGEF35	0.03439	0.8319	0.00178	1.598
ENSG00000219438	FAM19A5	0.0369	1.69	0.04736	1.675
ENSG00000146674	IGFBP3	0.03713	1.194	0.04838	1.444
ENSG00000138378	STAT4	0.03717	1.377	0.03553	1.655
ENSG00000150594	ADRA2A	0.0383	1.458	0.02455	2.061
ENSG00000078596	ITM2A	0.0419	1.154	0.001409	2.794
ENSG00000197971	MBP	0.0434	1.585	0.01034	2.123
ENSG00000124249	KCNK15	0.04382	1.376	0.01833	1.408
ENSG00000152760	TCTEX1D1	0.04619	1.156	0.02137	1.588
ENSG00000104611	SH2D4A	0.04694	0.852	0.04229	1.074
ENSG00000072201	LNX1	0.04913	2.037	0.02536	2.548
downregulated genes
ENSG00000142627	EPHA2	2.648e-05	-1.733	0.001612	-1.285
ENSG00000139874	SSTR1	5.259e-05	-1.489	0.0302	-0.5624
ENSG00000275342	PRAG1	0.0002444	-2.758	0.002833	-2.638
ENSG00000076356	PLXNA2	0.0003004	-1.693	0.008619	-1.453
ENSG00000083454	P2RX5	0.0004947	-2.698	0.03147	-1.724
ENSG00000067606	PRKCZ	0.0005387	-2.08	0.04487	-1.272
ENSG00000172893	DHCR7	0.0005574	-1.033	0.008445	-0.7663
ENSG00000013563	DNASE1L1	0.001032	-2.067	0.01354	-1.736
ENSG00000173801	JUP	0.001039	-3.362	0.0449	-1.948
ENSG00000150051	MKX	0.001206	-1.396	0.005195	-1.202
ENSG00000205426	KRT81	0.001649	-3.479	0.01855	-2.906
ENSG00000132563	REEP2	0.001665	-1.776	0.02994	-1.29
ENSG00000138311	ZNF365	0.001887	-2.991	0.02088	-2.686
ENSG00000108639	SYNGR2	0.001906	-2.477	0.03423	-1.871
ENSG00000076351	SLC46A1	0.002135	-1.124	0.01172	-0.9614
ENSG00000134871	COL4A2	0.002205	-1.474	0.001328	-1.701
ENSG00000011422	PLAUR	0.002241	-0.7924	0.0148	-0.6983
ENSG00000099204	ABLIM1	0.002514	-2.297	0.02723	-1.695
ENSG00000075275	CELSR1	0.002692	-3.055	0.01157	-2.843
ENSG00000076944	STXBP2	0.002815	-2.489	0.04327	-1.797
ENSG00000005884	ITGA3	0.003787	-1.851	0.03186	-1.439
ENSG00000170390	DCLK2	0.003787	-3.158	0.03704	-2.54
ENSG00000182010	RTKN2	0.003822	-2.543	0.02765	-2.3
ENSG00000105472	CLEC11A	0.004086	-0.9541	0.01113	-0.8681
ENSG00000169715	MT1E	0.004141	-1.376	0.03409	-0.6778
ENSG00000187498	COL4A1	0.004215	-1.5	0.00408	-1.413
ENSG00000104154	SLC30A4	0.004443	-1.004	0.01505	-1.031
ENSG00000131738	KRT33B	0.004579	-2.864	0.04142	-2.393
ENSG00000112977	DAP	0.004686	-0.6498	0.03024	-0.5079
ENSG00000145040	UCN2	0.005014	-2.14	0.02082	-1.975
ENSG00000139629	GALNT6	0.005103	-1.803	0.008834	-1.984
ENSG00000185960	SHOX	0.005111	-4.896	0.02323	-4.632
ENSG00000050438	SLC4A8	0.00567	-1.039	0.03167	-0.9069
ENSG00000012171	SEMA3B	0.005982	-2.213	0.008401	-2.579
ENSG00000117152	RGS4	0.005992	-3.324	0.02004	-2.961
ENSG00000185813	PCYT2	0.006433	-0.6571	0.0369	-0.5615
ENSG00000187210	GCNT1	0.006747	-1.038	0.004585	-1.017
ENSG00000069482	GAL	0.006791	-1.725	0.03507	-1.766
ENSG00000124508	BTN2A2	0.006848	-0.7553	0.01138	-0.8512
ENSG00000187796	CARD9	0.007123	-2.193	0.04299	-2.066
ENSG00000165092	ALDH1A1	0.00752	-7.18	0.02266	-7.431
ENSG00000153404	PLEKHG4B	0.007583	-2.452	0.005513	-2.924
ENSG00000187583	PLEKHN1	0.007963	-1.404	0.0428	-1.296
ENSG00000063660	GPC1	0.009007	-1.028	0.007089	-1.543
ENSG00000198910	L1CAM	0.009682	-6.185	0.02021	-6.863
ENSG00000023892	DEF6	0.009718	-1.745	0.02452	-1.733
ENSG00000121075	TBX4	0.01022	-4.272	0.02452	-1.733
ENSG00000265107	GJA5	0.01042	-2.934	0.02462	-2.884
ENSG00000171462	DLK2	0.01106	-2	0.01773	-2.27
ENSG00000169507	SLC38A11	0.01114	-7.084	0.03255	-7.239
ENSG00000163701	IL17RE	0.01204	-1.649	0.02494	-1.347
ENSG00000160886	LY6K	0.01216	-1.444	0.007019	-1.876
ENSG00000183023	SLC8A1	0.01216	-1.244	0.001223	-1.663
ENSG00000073910	FRY	0.01272	-1.33	0.04036	-1.272
ENSG00000073060	SCARB1	0.01308	-1.124	0.01434	-1.487
ENSG00000101194	SLC17A9	0.01373	-1.014	0.006182	-1.358
ENSG00000151474	FRMD4A	0.01383	-0.6509	0.02899	-0.8299
ENSG00000110328	GALNT18	0.01414	-2.618	0.01305	-3.128
ENSG00000156414	TDRD9	0.01446	-2.11	0.01277	-2.02
ENSG00000180263	FGD6	0.01476	-0.872	0.04873	-0.7761
ENSG00000125966	MMP24	0.01544	-1.077	0.006591	-1.468
ENSG00000185133	INPP5J	0.01546	-1.44	0.03123	-1.24
ENSG00000164122	ASB5	0.01558	-5.149	0.03247	-5.499
ENSG00000263155	MYZAP	0.01578	-1.278	0.03957	-1.307
ENSG00000165323	FAT3	0.01626	-1.186	0.003384	-1.88
ENSG00000105246	EBI3	0.0179	-0.8646	0.02639	-0.9229
ENSG00000147459	DOCK5	0.01925	-0.6227	0.04541	-0.5989
ENSG00000102755	FLT1	0.01935	-3.28	0.02924	-3.851
ENSG00000173848	NET1	0.01984	-1.289	0.0225	-0.974
ENSG00000174938	SEZ6L2	0.02059	-1.645	0.008449	-2.693
ENSG00000104177	MYEF2	0.02079	-1.316	0.02552	-1.47
ENSG00000133816	MICAL2	0.02107	-0.9617	0.04386	-0.8027
ENSG00000175567	UCP2	0.02208	-2.77	0.02288	-3.484
ENSG00000246705	H2AFJ	0.02304	-0.5868	0.006041	-0.8657
ENSG00000135905	DOCK10	0.0231	-0.8987	0.02224	-0.8764
ENSG00000123689	G0S2	0.02338	-2.229	0.0332	-2.6
ENSG00000173626	TRAPPC3L	0.02339	-0.7687	0.03742	-0.7738
ENSG00000134243	SORT1	0.02359	-1.424	0.03464	-1.557
ENSG00000239887	C1orf226	0.0238	-2.065	0.0202	-2.275
ENSG00000111057	KRT18	0.02388	-4.13	0.03653	-4.405
ENSG00000142949	PTPRF	0.02482	-0.6109	0.01813	-1.02
ENSG00000080709	KCNN2	0.02563	-3.623	0.0496	-3.648
ENSG00000102996	MMP15	0.02575	-1.477	0.02593	-1.734
ENSG00000095383	TBC1D2	0.02584	-1.211	0.002846	-1.896
ENSG00000182575	NXPH3	0.0267	-2.198	0.01889	-3.016
ENSG00000137868	STRA6	0.02715	-2.508	0.02019	-3.009
ENSG00000153253	SCN3A	0.02723	-2.292	0.04847	-2.404
ENSG00000068383	INPP5A	0.02786	-0.8413	0.03852	-0.9586
ENSG00000137203	TFAP2A	0.02793	-2.647	0.01794	-3.488
ENSG00000102575	ACP5	0.02848	-1.652	0.01606	-2.01
ENSG00000105738	SIPA1L3	0.02875	-0.9156	0.01707	-1.46
ENSG00000188157	AGRN	0.02882	-0.8944	0.00683	-1.481
ENSG00000076706	MCAM	0.02904	-1.492	0.006682	-2.427
ENSG00000197457	STMN3	0.03001	-2.025	0.04742	-2.234
ENSG00000169083	AR	0.03018	-2.493	0.04471	-2.979
ENSG00000158008	EXTL1	0.03054	-1.718	0.001021	-2.978
ENSG00000126803	HSPA2	0.03158	-0.9526	0.0259	-1.007
ENSG00000182871	COL18A1	0.03252	-1.579	0.04723	-1.615
ENSG00000072657	TRHDE	0.03288	-3.379	0.03946	-3.195
ENSG00000050344	NFE2L3	0.03379	-2.484	0.02938	-2.463
ENSG00000117245	KIF17	0.03401	-1.605	0.0347	-2.072
ENSG00000174945	AMZ1	0.03431	-1.345	0.0468	-1.141
ENSG00000110811	P3H3	0.03481	-0.5662	0.009559	-0.9243
ENSG00000183873	SCN5A	0.0355	-1.451	0.0253	-1.552
ENSG00000112186	CAP2	0.03614	-0.8606	0.03739	-1.136
ENSG00000198223	CSF2RA	0.03676	-1.027	0.0325	-1.089
ENSG00000131669	NINJ1	0.03696	-0.8827	0.01951	-1.381
ENSG00000151320	AKAP6	0.03939	-2.062	0.04983	-1.573
ENSG00000145555	MYO10	0.03941	-0.5782	0.01835	-0.8053
ENSG00000197467	COL13A1	0.03981	-0.8049	0.01971	-1.154
ENSG00000121068	TBX2	0.04081	-1.528	0.01537	-2.11
ENSG00000122863	CHST3	0.04183	-0.577	0.01657	-0.5839
ENSG00000179133	C10orf67	0.04222	-0.5333	0.01337	-0.6322
ENSG00000146411	SLC2A12	0.04337	-1.48	0.02502	-2.277
ENSG00000186150	UBL4B	0.04607	-2.882	0.04373	-3.409
ENSG00000082438	COBLL1	0.04656	-1.99	0.0469	-2.374
ENSG00000198417	MT1F	0.0468	-0.8759	0.04118	-1.072
ENSG00000168528	SERINC2	0.04809	-0.7011	0.001249	-1.359
ENSG00000117155	SSX2IP	0.04889	-1.142	0.02024	-1.632
